# Supplementary material for: Activating PEG host to enable spatially controlled surface functionalization of nanocarriers for biomedical applications
Source: Sci Adv. 2025 Nov 19;11(47):eadu3932. doi: 10.1126/sciadv.adu3932 (PMC12629181; doi:10.1126/sciadv.adu3932)
Supplement: Supplementary file 2 — Data S1 [file sciadv.adu3932_data_s1.zip]

Archive with 1 entries (1 files):
- adu3932_data_s1.xlsx
