# Supplementary material for: Activating PEG host to enable spatially controlled surface functionalization of nanocarriers for biomedical applications
Source: Sci Adv. 2025 Nov 19;11(47):eadu3932. doi: 10.1126/sciadv.adu3932 (PMC12629181; doi:10.1126/sciadv.adu3932)
Supplement: Supplementary file 2 — Data S1 [file sciadv.adu3932_data_s1.zip › adu3932_data_s1.xlsx]

## Sheet: Figure S1
Py-TPP											Py-FA											Py-HA											Py-RGD											Py-GFP
UV							calibration curve				UV							calibration curve				UV							calibration curve				UV							calibration curve				UV
Wavelength (nm)	45.5 µM	18.2 µM	9.1 µM	4.6 µM	1.8 µM		Concentration (uM)	Abs			Wavelength (nm)	20 µM	10 µM	5 µM	2 µM	1 µM		Concentration (uM)	Abs			Wavelength (nm)	20 µM	10 µM	5 µM	2 µM	1 µM		Concentration (uM)	Abs			Wavelength (nm)	1 µM	2 µM	5 µM	10 µM	25 µM		Concentration (uM)	Abs			Wavelength (nm)	20 µM	10 µM	5 µM	2.5 µM	1 µM
800	0.00926701	0.00299304	0.00271432	-0.00031849	0.0035		45.5	0.246273			800	-0.00094	-0.00119	-0.00034	-0.00174	-0.00193		1	0.02971			800	0.063126	0.036382	0.030785	0.019926	0.004687		1	0.199184			550	-0.00184	-0.00081	0.004009	0.007572	0.002		1	0.015975			550	0.000988	0.000949	0.002592	-0.00261	-0.00433
799.5	0.00933191	0.00299812	0.00268602	-0.000312624	0.00351182		18.2	0.105578			799.5	-0.00094	-0.0012	-0.00034	-0.00175	-0.00193		2	0.053993			799.5	0.063174	0.036386	0.030782	0.019915	0.004688		2	0.342751			549.5	-0.00183	-0.00081	0.004007	0.007569	0.002006		2.5	0.037189			549.5	0.000925	0.000968	0.002596	-0.0026	-0.00433
799	0.00940438	0.00300527	0.00265012	-0.000304393	0.00350148		9.1	0.0563764			799	-0.00095	-0.00121	-0.00035	-0.00175	-0.00192		5	0.12572			799	0.063217	0.036386	0.030775	0.019905	0.004686		5	0.60649			549	-0.00183	-0.0008	0.004004	0.007569	0.002013		5	0.104032			549	0.00086	0.000979	0.002603	-0.00258	-0.00433
798.5	0.00947151	0.00299719	0.00260932	-0.000313319	0.00348265		4.6	0.03624			798.5	-0.00095	-0.00123	-0.00036	-0.00175	-0.00191		10	0.243725			798.5	0.063263	0.036385	0.030772	0.019892	0.004686		10	1.13632			548.5	-0.00182	-0.0008	0.003997	0.007566	0.002016		10	0.205735			548.5	0.000798	0.00099	0.002605	-0.00257	-0.00434
798	0.00956077	0.00301031	0.00259225	-0.000317755	0.00347933		1.8	0.0210315			798	-0.00096	-0.00124	-0.00037	-0.00175	-0.00191		20	0.477115			798	0.063311	0.036386	0.030767	0.019879	0.004687		20	2.13506			548	-0.00182	-0.00079	0.003995	0.007568	0.002021		25	0.511252			548	0.000734	0.000998	0.0026	-0.00254	-0.00434
797.5	0.00963368	0.00301345	0.0025902	-0.000328285	0.00348756						797.5	-0.00096	-0.00125	-0.00038	-0.00176	-0.0019						797.5	0.063357	0.03639	0.030763	0.019869	0.004686						547.5	-0.00182	-0.00079	0.003993	0.007567	0.002027						547.5	0.000679	0.00102	0.002601	-0.00249	-0.00434
797	0.0096965	0.00302694	0.00261944	-0.000320899	0.00350779						797	-0.00096	-0.00126	-0.00038	-0.00176	-0.0019						797	0.063409	0.036399	0.030764	0.019859	0.004691						547	-0.00181	-0.00078	0.003994	0.007569	0.002037						547	0.000643	0.001048	0.002608	-0.00244	-0.00433
796.5	0.00973695	0.00303576	0.00262138	-0.000327089	0.00351227						796.5	-0.00097	-0.00128	-0.00039	-0.00176	-0.00189						796.5	0.063459	0.036406	0.030764	0.019852	0.004694						546.5	-0.00181	-0.00077	0.003993	0.007569	0.002048						546.5	0.000606	0.001062	0.002616	-0.00239	-0.00431
796	0.00978994	0.00304059	0.0026254	-0.000333562	0.0035317						796	-0.00098	-0.00129	-0.0004	-0.00176	-0.00189						796	0.063508	0.036411	0.03076	0.01984	0.004696						546	-0.0018	-0.00077	0.00399	0.007571	0.002057						546	0.000566	0.001069	0.002606	-0.00234	-0.0043
795.5	0.00986087	0.00305488	0.00261938	-0.000336103	0.00355665						795.5	-0.00098	-0.00131	-0.0004	-0.00176	-0.00188						795.5	0.06355	0.036412	0.030754	0.019823	0.004694						545.5	-0.0018	-0.00076	0.003987	0.007568	0.002059						545.5	0.000539	0.00108	0.002603	-0.00228	-0.00429
795	0.0099374	0.00307338	0.00263126	-0.000324302	0.00358022						795	-0.00098	-0.00132	-0.00041	-0.00177	-0.00188						795	0.0636	0.036415	0.030756	0.019814	0.004698						545	-0.0018	-0.00076	0.003986	0.007565	0.002066						545	0.000514	0.00109	0.002602	-0.00224	-0.00428
794.5	0.00999398	0.0030879	0.00262587	-0.000328303	0.0035918						794.5	-0.00099	-0.00134	-0.00041	-0.00177	-0.00188						794.5	0.063647	0.036419	0.030756	0.019803	0.004703						544.5	-0.0018	-0.00075	0.003983	0.007559	0.00207						544.5	0.000497	0.001099	0.002608	-0.00222	-0.00427
794	0.0100424	0.00311537	0.00262425	-0.000325527	0.00360359						794	-0.00099	-0.00135	-0.00042	-0.00177	-0.00187						794	0.063695	0.036422	0.030755	0.019794	0.004707						544	-0.0018	-0.00075	0.003981	0.007552	0.002074						544	0.00048	0.001106	0.002616	-0.00222	-0.00426
793.5	0.0100839	0.00313753	0.00262957	-0.000332521	0.00361733						793.5	-0.00099	-0.00136	-0.00042	-0.00176	-0.00187						793.5	0.063741	0.036422	0.030753	0.019783	0.004708						543.5	-0.0018	-0.00074	0.003981	0.007553	0.002083						543.5	0.000466	0.00111	0.002616	-0.00223	-0.00426
793	0.0101248	0.00316652	0.00264793	-0.000334813	0.00363679						793	-0.001	-0.00138	-0.00043	-0.00176	-0.00186						793	0.063782	0.036427	0.030749	0.019771	0.004709						543	-0.0018	-0.00074	0.003981	0.007553	0.002088						543	0.000463	0.001116	0.002629	-0.00225	-0.00426
792.5	0.0101578	0.00318545	0.00266219	-0.000338951	0.00364342						792.5	-0.001	-0.00139	-0.00043	-0.00176	-0.00185						792.5	0.063824	0.03643	0.030746	0.019758	0.004711						542.5	-0.0018	-0.00074	0.003985	0.007552	0.002096						542.5	0.000465	0.001121	0.002644	-0.00227	-0.00426
792	0.0101988	0.00319826	0.00267022	-0.000343898	0.00364147						792	-0.001	-0.00141	-0.00044	-0.00177	-0.00185						792	0.063865	0.036431	0.030739	0.019746	0.00471						542	-0.00179	-0.00073	0.003985	0.007552	0.002108						542	0.000475	0.001134	0.002667	-0.00229	-0.00426
791.5	0.0102475	0.0032192	0.00268737	-0.000343777	0.00365419						791.5	-0.00101	-0.00142	-0.00044	-0.00176	-0.00185						791.5	0.063905	0.036432	0.030735	0.019734	0.004707						541.5	-0.00179	-0.00073	0.003982	0.007549	0.002115						541.5	0.00048	0.001132	0.002683	-0.00231	-0.00426
791	0.0102913	0.00324672	0.0026994	-0.000348861	0.00366958						791	-0.00101	-0.00144	-0.00045	-0.00177	-0.00185						791	0.063948	0.03643	0.03073	0.019723	0.004708						541	-0.00178	-0.00073	0.00398	0.007547	0.002122						541	0.000481	0.001118	0.002698	-0.00233	-0.00427
790.5	0.0103252	0.00327462	0.00270185	-0.000362908	0.00368106						790.5	-0.00102	-0.00146	-0.00045	-0.00177	-0.00185						790.5	0.063987	0.036428	0.030721	0.01971	0.004707						540.5	-0.00178	-0.00072	0.003978	0.007547	0.00213						540.5	0.000484	0.001107	0.002717	-0.00235	-0.00429
790	0.0103555	0.00329369	0.00270434	-0.000375397	0.00367964						790	-0.00103	-0.00147	-0.00046	-0.00177	-0.00184						790	0.064029	0.03643	0.030717	0.019696	0.004709						540	-0.00178	-0.00072	0.003975	0.007546	0.002132						540	0.000491	0.001095	0.00273	-0.00236	-0.0043
789.5	0.0103995	0.0033198	0.00271641	-0.000385375	0.0036835						789.5	-0.00103	-0.00149	-0.00046	-0.00177	-0.00184						789.5	0.064072	0.036433	0.030712	0.019686	0.00471						539.5	-0.00178	-0.00072	0.003974	0.00755	0.002139						539.5	0.000489	0.001082	0.002741	-0.00238	-0.00432
789	0.0104458	0.00335168	0.0027362	-0.000383813	0.00370519						789	-0.00104	-0.0015	-0.00047	-0.00177	-0.00184						789	0.064116	0.03644	0.030708	0.019678	0.004713						539	-0.00178	-0.00072	0.003974	0.007555	0.00215						539	0.000491	0.001071	0.002756	-0.00238	-0.00433
788.5	0.0104922	0.00338202	0.0027365	-0.000383459	0.00372482						788.5	-0.00104	-0.00151	-0.00047	-0.00177	-0.00184						788.5	0.064154	0.036443	0.030698	0.019663	0.00471						538.5	-0.00177	-0.00071	0.003973	0.007559	0.002156						538.5	0.000502	0.001068	0.002776	-0.00237	-0.00435
788	0.0105426	0.00341447	0.00274306	-0.000374968	0.0037601						788	-0.00105	-0.00152	-0.00047	-0.00177	-0.00184						788	0.064196	0.036448	0.03069	0.01965	0.004708						538	-0.00178	-0.00071	0.003972	0.007564	0.002163						538	0.000516	0.001072	0.002783	-0.00236	-0.00437
787.5	0.0105809	0.00343236	0.00273765	-0.00039502	0.00376822						787.5	-0.00106	-0.00153	-0.00048	-0.00177	-0.00184						787.5	0.064237	0.036459	0.030687	0.019639	0.004709						537.5	-0.00177	-0.00071	0.00397	0.007571	0.002173						537.5	0.000535	0.00109	0.002792	-0.00233	-0.00437
787	0.0106192	0.0034602	0.00275014	-0.000407944	0.00378289						787	-0.00107	-0.00153	-0.00048	-0.00178	-0.00184						787	0.064282	0.036465	0.030681	0.019627	0.004708						537	-0.00177	-0.0007	0.003972	0.007574	0.002187						537	0.000553	0.00111	0.002801	-0.00231	-0.00438
786.5	0.0106529	0.00349176	0.00276611	-0.000418481	0.00381049						786.5	-0.00107	-0.00154	-0.00049	-0.00178	-0.00184						786.5	0.06433	0.036474	0.030678	0.019615	0.00471						536.5	-0.00176	-0.00069	0.003973	0.007574	0.002196						536.5	0.000575	0.001139	0.002819	-0.00227	-0.00439
786	0.0106789	0.00352215	0.0027721	-0.000421009	0.00383877						786	-0.00108	-0.00155	-0.00049	-0.00179	-0.00184						786	0.064377	0.036485	0.030676	0.019602	0.004709						536	-0.00176	-0.00069	0.003971	0.007576	0.002206						536	0.000598	0.001165	0.002828	-0.00225	-0.0044
785.5	0.0106934	0.00354195	0.00275634	-0.000429443	0.00385606						785.5	-0.00109	-0.00155	-0.0005	-0.00179	-0.00184						785.5	0.064424	0.0365	0.030677	0.019588	0.004713						535.5	-0.00177	-0.00068	0.003972	0.007578	0.002221						535.5	0.000618	0.001189	0.002828	-0.00224	-0.0044
785	0.0106984	0.00354977	0.00273667	-0.000451415	0.00385413						785	-0.0011	-0.00155	-0.0005	-0.0018	-0.00184						785	0.064469	0.036513	0.030675	0.019573	0.004717						535	-0.00176	-0.00068	0.003975	0.007579	0.002237						535	0.00063	0.001209	0.00283	-0.00224	-0.00441
784.5	0.0107091	0.00356302	0.00273463	-0.000459848	0.00387005						784.5	-0.0011	-0.00155	-0.0005	-0.00179	-0.00183						784.5	0.064514	0.036525	0.030676	0.01956	0.004718						534.5	-0.00177	-0.00068	0.003975	0.007572	0.002246						534.5	0.000646	0.001226	0.002843	-0.00224	-0.00441
784	0.0107183	0.00357428	0.0027273	-0.000470308	0.00388718						784	-0.00111	-0.00155	-0.0005	-0.0018	-0.00183						784	0.064555	0.036533	0.030674	0.01955	0.004719						534	-0.00177	-0.00067	0.003981	0.007571	0.002262						534	0.000657	0.001244	0.002847	-0.00225	-0.00441
783.5	0.0107531	0.00360887	0.00274439	-0.000455495	0.00393372						783.5	-0.00111	-0.00155	-0.0005	-0.0018	-0.00183						783.5	0.064599	0.036542	0.030673	0.019537	0.004717						533.5	-0.00176	-0.00066	0.003985	0.007573	0.00228						533.5	0.000663	0.001255	0.002846	-0.00226	-0.00441
783	0.0107847	0.00364306	0.0027394	-0.000465427	0.00396925						783	-0.00112	-0.00156	-0.00051	-0.0018	-0.00183						783	0.064643	0.036548	0.030672	0.019521	0.004718						533	-0.00175	-0.00066	0.003991	0.007571	0.002297						533	0.00066	0.00127	0.002846	-0.00228	-0.00441
782.5	0.0108097	0.00367191	0.00274287	-0.000463711	0.00401306						782.5	-0.00113	-0.00156	-0.00051	-0.00181	-0.00183						782.5	0.064691	0.036555	0.030673	0.019506	0.004718						532.5	-0.00176	-0.00065	0.003994	0.007569	0.002314						532.5	0.000659	0.001282	0.002846	-0.00229	-0.00442
782	0.0108281	0.0037071	0.00273683	-0.000471085	0.00405006						782	-0.00113	-0.00156	-0.00052	-0.00181	-0.00183						782	0.064738	0.036564	0.030674	0.019493	0.00472						532	-0.00176	-0.00065	0.003996	0.007568	0.002327						532	0.000652	0.001295	0.002847	-0.0023	-0.00443
781.5	0.0108235	0.00371839	0.00272922	-0.000486308	0.00408062						781.5	-0.00114	-0.00156	-0.00052	-0.00182	-0.00183						781.5	0.064784	0.03657	0.030674	0.019477	0.00472						531.5	-0.00176	-0.00064	0.004001	0.007565	0.002343						531.5	0.000649	0.001309	0.002845	-0.0023	-0.00444
781	0.0108208	0.00373567	0.00273366	-0.00049867	0.00411198						781	-0.00115	-0.00157	-0.00053	-0.00182	-0.00183						781	0.064833	0.036576	0.030673	0.019461	0.004724						531	-0.00176	-0.00063	0.004004	0.007563	0.002355						531	0.000637	0.00131	0.002841	-0.00231	-0.00445
780.5	0.0108253	0.00374149	0.00273557	-0.000509405	0.00414748						780.5	-0.00115	-0.00157	-0.00053	-0.00182	-0.00183						780.5	0.06488	0.036585	0.030676	0.019446	0.004728						530.5	-0.00175	-0.00063	0.004042	0.007567	0.002368						530.5	0.000638	0.001318	0.00285	-0.00231	-0.00446
780	0.0108469	0.00376012	0.00274608	-0.000514267	0.00418892						780	-0.00116	-0.00157	-0.00053	-0.00182	-0.00183						780	0.064927	0.03659	0.030677	0.01943	0.004732						530	-0.00175	-0.00063	0.00404	0.00757	0.002384						530	0.000639	0.001316	0.002852	-0.00232	-0.00448
779.5	0.0108825	0.00378468	0.00276428	-0.000507249	0.00425834						779.5	-0.00116	-0.00157	-0.00053	-0.00182	-0.00183						779.5	0.064972	0.036595	0.030675	0.019413	0.004734						529.5	-0.00175	-0.00062	0.004046	0.007581	0.002404						529.5	0.000644	0.001311	0.002863	-0.00234	-0.00449
779	0.0109054	0.00379844	0.0027756	-0.000516065	0.00431661						779	-0.00117	-0.00157	-0.00053	-0.00182	-0.00183						779	0.065017	0.036598	0.030672	0.019395	0.004733						529	-0.00175	-0.00062	0.00405	0.00759	0.00242						529	0.000645	0.001303	0.002874	-0.00235	-0.0045
778.5	0.0109411	0.00382483	0.00279371	-0.000521741	0.00439875						778.5	-0.00118	-0.00157	-0.00053	-0.00182	-0.00183						778.5	0.065061	0.036602	0.030669	0.019378	0.004733						528.5	-0.00175	-0.00062	0.004051	0.007594	0.002437						528.5	0.000647	0.001293	0.002883	-0.00238	-0.0045
778	0.0109796	0.00383693	0.00279485	-0.000525698	0.00447783						778	-0.00118	-0.00157	-0.00054	-0.00183	-0.00183						778	0.065109	0.036609	0.03067	0.019364	0.004738						528	-0.00175	-0.00061	0.004054	0.007604	0.002453						528	0.00065	0.001285	0.0029	-0.00243	-0.00451
777.5	0.0110155	0.00385485	0.00280662	-0.000518831	0.00455385						777.5	-0.00119	-0.00157	-0.00054	-0.00183	-0.00182						777.5	0.065155	0.036619	0.030669	0.019348	0.00474						527.5	-0.00175	-0.00062	0.004053	0.007609	0.002464						527.5	0.000649	0.00128	0.002917	-0.00245	-0.00451
777	0.0110335	0.00385703	0.00280564	-0.000526461	0.00462336						777	-0.0012	-0.00157	-0.00054	-0.00183	-0.00182						777	0.065199	0.036627	0.030667	0.019332	0.004745						527	-0.00175	-0.00061	0.004051	0.007613	0.002479						527	0.000643	0.001267	0.002926	-0.00248	-0.00452
776.5	0.0110374	0.00384805	0.00279365	-0.000550421	0.00466874						776.5	-0.0012	-0.00157	-0.00054	-0.00183	-0.00182						776.5	0.06525	0.036642	0.030667	0.019322	0.004751						526.5	-0.00175	-0.00061	0.004052	0.007621	0.002494						526.5	0.000647	0.001266	0.00294	-0.00249	-0.00453
776	0.0110506	0.00385935	0.00279764	-0.000566721	0.0047276						776	-0.0012	-0.00157	-0.00055	-0.00184	-0.00182						776	0.065295	0.036653	0.030668	0.019307	0.004756						526	-0.00174	-0.0006	0.004051	0.007627	0.002509						526	0.000662	0.001266	0.002957	-0.00249	-0.00453
775.5	0.011056	0.00387515	0.0027981	-0.00057582	0.00478705						775.5	-0.00121	-0.00158	-0.00055	-0.00184	-0.00182						775.5	0.065341	0.036661	0.030665	0.019291	0.004758						525.5	-0.00174	-0.0006	0.00405	0.007633	0.002524						525.5	0.000675	0.001257	0.002968	-0.0025	-0.00454
775	0.0110654	0.00388652	0.00280571	-0.000572919	0.00484744						775	-0.00121	-0.00158	-0.00055	-0.00184	-0.00182						775	0.065383	0.036673	0.030661	0.019274	0.004758						525	-0.00173	-0.0006	0.004052	0.007643	0.002545						525	0.000692	0.001245	0.002987	-0.0025	-0.00454
774.5	0.0110616	0.00389357	0.00281201	-0.00058085	0.00490353						774.5	-0.00121	-0.00158	-0.00056	-0.00184	-0.00181						774.5	0.065425	0.036683	0.03066	0.01926	0.004755						524.5	-0.00174	-0.0006	0.004054	0.007644	0.002563						524.5	0.000714	0.001228	0.003005	-0.00249	-0.00454
774	0.0110686	0.00389019	0.00280842	-0.000593593	0.0049492						774	-0.00122	-0.00158	-0.00056	-0.00185	-0.00181						774	0.065465	0.036694	0.030655	0.019245	0.004754						524	-0.00173	-0.00059	0.004019	0.007649	0.002586						524	0.000738	0.001207	0.003019	-0.0025	-0.00455
773.5	0.0110809	0.00388917	0.00281725	-0.000601585	0.00500483						773.5	-0.00122	-0.00158	-0.00056	-0.00185	-0.00181						773.5	0.065505	0.036707	0.030651	0.019231	0.004755						523.5	-0.00173	-0.00059	0.004027	0.007651	0.002603						523.5	0.000757	0.001191	0.003043	-0.0025	-0.00455
773	0.0110911	0.00389494	0.00282337	-0.000616147	0.00504908						773	-0.00123	-0.00158	-0.00057	-0.00185	-0.00181						773	0.065551	0.036725	0.030653	0.019219	0.004759						523	-0.00173	-0.00059	0.004025	0.007652	0.002617						523	0.000778	0.00117	0.003073	-0.0025	-0.00456
772.5	0.0111091	0.00390154	0.00283427	-0.000629336	0.00510633						772.5	-0.00123	-0.00159	-0.00058	-0.00186	-0.00181						772.5	0.065598	0.036742	0.030658	0.019209	0.004763						522.5	-0.00172	-0.00059	0.00403	0.00765	0.002634						522.5	0.000801	0.001153	0.003095	-0.0025	-0.00456
772	0.0111344	0.00391424	0.0028441	-0.000633813	0.00517198						772	-0.00124	-0.00159	-0.00058	-0.00186	-0.00181						772	0.065646	0.036759	0.030659	0.019198	0.004765						522	-0.00172	-0.00058	0.004032	0.007658	0.002653						522	0.000844	0.001155	0.003129	-0.00249	-0.00456
771.5	0.0111662	0.00392422	0.00285142	-0.000632189	0.00525118						771.5	-0.00124	-0.00159	-0.00058	-0.00186	-0.00181						771.5	0.065691	0.036772	0.030655	0.019181	0.004762						521.5	-0.00171	-0.00058	0.004037	0.007665	0.002674						521.5	0.000872	0.00115	0.003146	-0.00247	-0.00455
771	0.0111878	0.00392521	0.00286379	-0.000634997	0.00532676						771	-0.00125	-0.00159	-0.00059	-0.00186	-0.00181						771	0.065736	0.036787	0.030656	0.019165	0.004765						521	-0.00171	-0.00058	0.004041	0.00767	0.002691						521	0.000894	0.001159	0.003161	-0.00246	-0.00455
770.5	0.0111982	0.00391482	0.00285866	-0.000647631	0.00539296						770.5	-0.00126	-0.00159	-0.00059	-0.00186	-0.0018						770.5	0.065781	0.036802	0.030656	0.019149	0.004767						520.5	-0.0017	-0.00057	0.004049	0.007675	0.002713						520.5	0.000913	0.001165	0.003172	-0.00244	-0.00454
770	0.0112088	0.00390408	0.00286178	-0.000666868	0.00544747						770	-0.00126	-0.00159	-0.0006	-0.00186	-0.0018						770	0.065825	0.036814	0.030654	0.019127	0.004762						520	-0.0017	-0.00057	0.004051	0.007675	0.002729						520	0.000907	0.001165	0.00317	-0.00242	-0.00453
769.5	0.011216	0.00389931	0.00286514	-0.000676918	0.00550759						769.5	-0.00127	-0.00159	-0.0006	-0.00186	-0.0018						769.5	0.065875	0.036832	0.030654	0.019113	0.004762						519.5	-0.0017	-0.00057	0.004059	0.007679	0.002747						519.5	0.00089	0.001164	0.003178	-0.00239	-0.00452
769	0.0112301	0.00389201	0.00287388	-0.000681935	0.00556809						769	-0.00127	-0.00159	-0.00061	-0.00187	-0.0018						769	0.065928	0.036853	0.030657	0.019101	0.004767						519	-0.00169	-0.00056	0.004063	0.007685	0.002766						519	0.000845	0.001156	0.00317	-0.00238	-0.00451
768.5	0.0112233	0.00388017	0.00287354	-0.000687988	0.00562325						768.5	-0.00128	-0.00159	-0.00061	-0.00187	-0.0018						768.5	0.06598	0.036873	0.030657	0.019087	0.00477						518.5	-0.00169	-0.00056	0.004062	0.007686	0.002781						518.5	0.000795	0.001149	0.003169	-0.00239	-0.00451
768	0.0112221	0.00388361	0.00288192	-0.000692219	0.00569313						768	-0.00129	-0.00159	-0.00061	-0.00187	-0.0018						768	0.066032	0.036893	0.03066	0.019071	0.004776						518	-0.00169	-0.00056	0.004061	0.007694	0.0028						518	0.00076	0.001153	0.003184	-0.00237	-0.00448
767.5	0.0112236	0.00388809	0.00289868	-0.000698434	0.00575626						767.5	-0.00129	-0.00159	-0.00062	-0.00188	-0.0018						767.5	0.066085	0.036911	0.030665	0.019056	0.004782						517.5	-0.00169	-0.00056	0.004057	0.007695	0.002807						517.5	0.000725	0.001153	0.003188	-0.00237	-0.00447
767	0.0112234	0.0038999	0.00290494	-0.000711174	0.00580932						767	-0.0013	-0.0016	-0.00063	-0.00188	-0.0018						767	0.066137	0.036928	0.03067	0.01904	0.004785						517	-0.00169	-0.00055	0.004056	0.007699	0.002823						517	0.000695	0.001157	0.003201	-0.00237	-0.00445
766.5	0.0112234	0.00390274	0.00290351	-0.00073247	0.00585404						766.5	-0.0013	-0.0016	-0.00063	-0.00188	-0.00179						766.5	0.066189	0.036947	0.03067	0.019024	0.004786						516.5	-0.00169	-0.00054	0.004062	0.007707	0.002842						516.5	0.000671	0.001161	0.00321	-0.00236	-0.00442
766	0.0112186	0.00391027	0.0028978	-0.000736927	0.0058936						766	-0.00131	-0.0016	-0.00064	-0.00189	-0.0018						766	0.066241	0.036967	0.030671	0.019008	0.004789						516	-0.00168	-0.00054	0.004067	0.007718	0.002864						516	0.000657	0.001163	0.003217	-0.00235	-0.00441
765.5	0.0112164	0.00391435	0.002891	-0.000742155	0.00594695						765.5	-0.00131	-0.0016	-0.00065	-0.0019	-0.0018						765.5	0.06629	0.036987	0.030671	0.018989	0.00479						515.5	-0.00168	-0.00053	0.004071	0.00772	0.00288						515.5	0.000663	0.001172	0.003237	-0.00231	-0.00438
765	0.0112199	0.00392289	0.00289433	-0.000739021	0.00599334						765	-0.00132	-0.00161	-0.00066	-0.00191	-0.0018						765	0.066341	0.037009	0.030671	0.018972	0.004791						515	-0.00168	-0.00053	0.004074	0.007722	0.002898						515	0.000662	0.001178	0.003247	-0.00227	-0.00437
764.5	0.0112135	0.00391771	0.00289033	-0.000750625	0.00603322						764.5	-0.00132	-0.00161	-0.00066	-0.00191	-0.0018						764.5	0.066395	0.037028	0.030673	0.018957	0.004791						514.5	-0.00168	-0.00052	0.004074	0.007724	0.002917						514.5	0.000652	0.001168	0.003258	-0.00223	-0.00437
764	0.0112179	0.00391341	0.00289737	-0.000748371	0.00608279						764	-0.00133	-0.00162	-0.00067	-0.00192	-0.0018						764	0.066448	0.037048	0.030677	0.018942	0.004793						514	-0.00168	-0.00053	0.004074	0.007728	0.002933						514	0.000651	0.001169	0.003263	-0.00218	-0.00437
763.5	0.0112071	0.00390242	0.00289127	-0.000769171	0.00611366						763.5	-0.00133	-0.00162	-0.00068	-0.00192	-0.0018						763.5	0.0665	0.037071	0.030682	0.018931	0.004795						513.5	-0.00167	-0.00052	0.004077	0.00773	0.002953						513.5	0.000659	0.001168	0.003273	-0.00214	-0.00437
763	0.0111988	0.00390665	0.00289477	-0.000784189	0.00613992						763	-0.00133	-0.00162	-0.00069	-0.00192	-0.0018						763	0.066549	0.03709	0.030686	0.018916	0.004795						513	-0.00167	-0.00052	0.004073	0.007731	0.002974						513	0.00067	0.001165	0.003285	-0.00211	-0.00437
762.5	0.011196	0.00390518	0.00289644	-0.000794699	0.00616101						762.5	-0.00133	-0.00163	-0.00069	-0.00193	-0.0018						762.5	0.066598	0.037108	0.030691	0.018903	0.004796						512.5	-0.00167	-0.00051	0.004078	0.007736	0.002995						512.5	0.000676	0.001173	0.003298	-0.00209	-0.00438
762	0.0111947	0.00390111	0.0028917	-0.000802367	0.00617849						762	-0.00134	-0.00163	-0.0007	-0.00193	-0.0018						762	0.066647	0.037127	0.030695	0.018892	0.004796						512	-0.00167	-0.00051	0.004088	0.007743	0.003012						512	0.000678	0.001169	0.003311	-0.0021	-0.00438
761.5	0.0111977	0.00387669	0.00288927	-0.000815759	0.00619915						761.5	-0.00134	-0.00164	-0.00071	-0.00194	-0.0018						761.5	0.066698	0.037148	0.0307	0.018882	0.004798						511.5	-0.00166	-0.0005	0.004098	0.00775	0.003035						511.5	0.000681	0.001166	0.003314	-0.00213	-0.00439
761	0.0111858	0.00385365	0.00286235	-0.000833914	0.00620479						761	-0.00134	-0.00164	-0.00072	-0.00194	-0.0018						761	0.066752	0.03717	0.030704	0.018871	0.004801						511	-0.00166	-0.00049	0.004106	0.007762	0.003064						511	0.000691	0.001169	0.003322	-0.00216	-0.00439
760.5	0.0111721	0.0038332	0.00284151	-0.000862252	0.00621332						760.5	-0.00134	-0.00164	-0.00073	-0.00195	-0.00181						760.5	0.066799	0.037186	0.030704	0.018858	0.0048						510.5	-0.00165	-0.00049	0.004116	0.007772	0.003085						510.5	0.000696	0.001176	0.003332	-0.0022	-0.00439
760	0.0111705	0.00383496	0.00283894	-0.000864292	0.00623007						760	-0.00135	-0.00164	-0.00073	-0.00195	-0.00181						760	0.066846	0.037202	0.030706	0.018846	0.004802						510	-0.00165	-0.00048	0.004119	0.007778	0.003105						510	0.000698	0.001186	0.003338	-0.00225	-0.0044
759.5	0.0111647	0.00381379	0.00282793	-0.000876097	0.00625312						759.5	-0.00136	-0.00165	-0.00074	-0.00195	-0.00181						759.5	0.066894	0.037221	0.030707	0.018838	0.004804						509.5	-0.00165	-0.00048	0.004123	0.007785	0.003127						509.5	0.000698	0.001185	0.003333	-0.00232	-0.0044
759	0.0111437	0.00381059	0.00281289	-0.000876398	0.00627046						759	-0.00136	-0.00165	-0.00075	-0.00196	-0.00181						759	0.066943	0.037239	0.030711	0.018831	0.004806						509	-0.00165	-0.00047	0.004125	0.007791	0.003148						509	0.000702	0.001186	0.003329	-0.00237	-0.00441
758.5	0.0111172	0.00379889	0.0027965	-0.000877866	0.00629261						758.5	-0.00136	-0.00165	-0.00075	-0.00196	-0.00181						758.5	0.066992	0.037256	0.030713	0.018823	0.004807						508.5	-0.00164	-0.00047	0.004128	0.007797	0.003169						508.5	0.000713	0.001199	0.003336	-0.00242	-0.0044
758	0.0111119	0.00380315	0.00278685	-0.000880915	0.00632305						758	-0.00137	-0.00166	-0.00076	-0.00196	-0.00181						758	0.067042	0.03727	0.030711	0.01881	0.004805						508	-0.00164	-0.00046	0.004131	0.007807	0.003193						508	0.000715	0.001202	0.003334	-0.00246	-0.00441
757.5	0.0110887	0.00377742	0.00277708	-0.000898417	0.00632991						757.5	-0.00137	-0.00166	-0.00077	-0.00197	-0.00181						757.5	0.067094	0.037286	0.030711	0.018799	0.004807						507.5	-0.00164	-0.00046	0.004131	0.007815	0.003217						507.5	0.00072	0.0012	0.003332	-0.00251	-0.00442
757	0.0110636	0.0037541	0.00277484	-0.000908647	0.00635998						757	-0.00138	-0.00167	-0.00077	-0.00198	-0.00182						757	0.067149	0.037303	0.030711	0.018788	0.004811						507	-0.00163	-0.00045	0.004135	0.007824	0.003239						507	0.000725	0.001202	0.003328	-0.00254	-0.00443
756.5	0.0110144	0.00372031	0.00277425	-0.000926347	0.00636259						756.5	-0.00139	-0.00167	-0.00079	-0.00198	-0.00182						756.5	0.0672	0.037317	0.030713	0.018776	0.004816						506.5	-0.00163	-0.00044	0.004145	0.007836	0.003261						506.5	0.000739	0.001211	0.003337	-0.00256	-0.00442
756	0.010986	0.00370357	0.00277287	-0.000939859	0.00636482						756	-0.00139	-0.00168	-0.00079	-0.00199	-0.00182						756	0.067255	0.037332	0.030712	0.01876	0.00482						506	-0.00162	-0.00044	0.004146	0.007839	0.003282						506	0.000747	0.001219	0.003341	-0.00257	-0.00442
755.5	0.0109667	0.00369041	0.00277756	-0.000939241	0.00636638						755.5	-0.00139	-0.00168	-0.00079	-0.00199	-0.00182						755.5	0.067311	0.037349	0.030714	0.018746	0.004825						505.5	-0.00162	-0.00043	0.004146	0.007849	0.003307						505.5	0.000751	0.001227	0.003341	-0.00257	-0.00442
755	0.0109448	0.00367177	0.00277528	-0.000947009	0.00636372						755	-0.00139	-0.00168	-0.0008	-0.002	-0.00182						755	0.067367	0.037368	0.030713	0.01873	0.004828						505	-0.00161	-0.00043	0.004148	0.007855	0.003329						505	0.000758	0.001239	0.003347	-0.00257	-0.00442
754.5	0.0109076	0.00365317	0.00276569	-0.000955935	0.00636322						754.5	-0.0014	-0.00168	-0.00081	-0.002	-0.00183						754.5	0.067421	0.037384	0.030714	0.018714	0.004827						504.5	-0.00161	-0.00042	0.004152	0.007857	0.003357						504.5	0.000763	0.001255	0.003359	-0.00256	-0.00441
754	0.0108856	0.00363146	0.00276752	-0.000950291	0.00637498						754	-0.0014	-0.00168	-0.00082	-0.00201	-0.00183						754	0.067479	0.037404	0.03072	0.018698	0.004829						504	-0.00161	-0.00042	0.004152	0.007857	0.003385						504	0.000765	0.001276	0.003369	-0.00255	-0.00439
753.5	0.0108539	0.0036209	0.00276069	-0.00095477	0.00638145						753.5	-0.0014	-0.00168	-0.00083	-0.00201	-0.00183						753.5	0.067534	0.037423	0.030722	0.018686	0.00483						503.5	-0.00161	-0.00041	0.004156	0.007863	0.003414						503.5	0.000758	0.00128	0.003373	-0.00256	-0.00439
753	0.0108138	0.0035866	0.00273166	-0.000968177	0.0063688						753	-0.0014	-0.00169	-0.00083	-0.00202	-0.00183						753	0.067591	0.037442	0.030724	0.018673	0.004831						503	-0.00161	-0.00041	0.004156	0.007869	0.003434						503	0.000745	0.001281	0.003372	-0.00256	-0.00438
752.5	0.0107775	0.00355506	0.00270576	-0.000981549	0.00633449						752.5	-0.0014	-0.00169	-0.00084	-0.00202	-0.00183						752.5	0.067643	0.037459	0.030725	0.018657	0.004835						502.5	-0.00161	-0.0004	0.004161	0.007875	0.003461						502.5	0.000737	0.00129	0.00338	-0.00257	-0.00437
752	0.0107484	0.00353236	0.00269434	-0.000982732	0.00631035						752	-0.0014	-0.00169	-0.00084	-0.00203	-0.00183						752	0.067698	0.037479	0.030727	0.018642	0.004837						502	-0.0016	-0.00039	0.004165	0.007884	0.003487						502	0.000735	0.001288	0.003389	-0.00258	-0.00436
751.5	0.0107302	0.00351513	0.00269495	-0.000981569	0.00629788						751.5	-0.0014	-0.00169	-0.00085	-0.00203	-0.00184						751.5	0.067752	0.0375	0.030734	0.018632	0.004843						501.5	-0.0016	-0.00039	0.004176	0.007889	0.003516						501.5	0.000733	0.001283	0.003397	-0.00259	-0.00433
751	0.0107083	0.00350343	0.00270841	-0.000987001	0.00628235						751	-0.0014	-0.00169	-0.00086	-0.00203	-0.00184						751	0.067801	0.037519	0.030735	0.018622	0.004846						501	-0.0016	-0.00039	0.00418	0.007887	0.003542						501	0.000715	0.001264	0.003392	-0.00261	-0.00433
750.5	0.0106795	0.00347519	0.00270548	-0.00101135	0.0062537						750.5	-0.00141	-0.00169	-0.00086	-0.00204	-0.00184						750.5	0.067851	0.037539	0.030736	0.01861	0.004846						500.5	-0.00159	-0.00038	0.004185	0.007894	0.003574						500.5	0.000709	0.001253	0.003396	-0.00263	-0.00432
750	0.0106527	0.00345956	0.00270114	-0.00102926	0.00621099						750	-0.0014	-0.00168	-0.00087	-0.00204	-0.00184						750	0.067902	0.037563	0.030737	0.018599	0.004845						500	-0.00137	-0.00018	0.004278	0.007393	0.005532						500	0.000547	0.001181	0.003376	-0.00257	-0.0044
749.5	0.0106438	0.00345513	0.0027071	-0.0010311	0.0061924						749.5	-0.00141	-0.00169	-0.00088	-0.00205	-0.00184						749.5	0.067951	0.037581	0.030735	0.018587	0.004841						499.5	-0.00137	-0.00018	0.00428	0.007382	0.005572						499.5	0.000524	0.001179	0.003369	-0.00258	-0.00442
749	0.0106197	0.0034363	0.00271107	-0.00104638	0.00614977						749	-0.00141	-0.00169	-0.00088	-0.00205	-0.00185						749	0.068001	0.037599	0.030737	0.018574	0.004841						499	-0.00138	-0.00018	0.00428	0.00737	0.005608						499	0.000507	0.001179	0.00336	-0.0026	-0.00444
748.5	0.0106079	0.00341897	0.00271359	-0.00105461	0.0061102						748.5	-0.00141	-0.00169	-0.00089	-0.00206	-0.00185						748.5	0.068054	0.037619	0.030742	0.018563	0.004845						498.5	-0.00138	-0.00019	0.004274	0.007354	0.005645						498.5	0.000486	0.001166	0.003355	-0.00262	-0.00446
748	0.0105908	0.00340639	0.00272342	-0.00106655	0.0060717						748	-0.00142	-0.00169	-0.0009	-0.00207	-0.00186						748	0.068108	0.037639	0.030741	0.018552	0.004849						498	-0.00138	-0.00019	0.004271	0.007337	0.005679						498	0.000461	0.001156	0.003354	-0.00265	-0.00448
747.5	0.0105872	0.00339799	0.00272412	-0.00107499	0.00602792						747.5	-0.00142	-0.00169	-0.0009	-0.00207	-0.00186						747.5	0.068158	0.037657	0.030737	0.018541	0.004848						497.5	-0.00139	-0.00019	0.004274	0.007323	0.005715						497.5	0.000446	0.001142	0.00336	-0.00267	-0.00448
747	0.0105774	0.00338935	0.00272601	-0.00107514	0.00598499						747	-0.00143	-0.0017	-0.00091	-0.00208	-0.00187						747	0.068213	0.037678	0.030738	0.018528	0.004852						497	-0.00138	-0.00018	0.004284	0.007315	0.005757						497	0.000445	0.001139	0.003382	-0.00269	-0.00448
746.5	0.0105646	0.00336954	0.00272709	-0.00108178	0.00593943						746.5	-0.00144	-0.0017	-0.00092	-0.00208	-0.00188						746.5	0.068271	0.037702	0.030743	0.018519	0.004859						496.5	-0.00138	-0.00018	0.00429	0.007302	0.005799						496.5	0.000443	0.001137	0.003414	-0.00271	-0.00448
746	0.0105723	0.00336907	0.00274638	-0.00107301	0.00591051						746	-0.00144	-0.0017	-0.00092	-0.00209	-0.00188						746	0.06833	0.037727	0.030748	0.018513	0.004864						496	-0.00138	-0.00017	0.004297	0.00729	0.005838						496	0.000429	0.001132	0.003452	-0.00274	-0.00448
745.5	0.0105785	0.00336365	0.00276144	-0.00107322	0.00588306						745.5	-0.00144	-0.00171	-0.00093	-0.0021	-0.00189						745.5	0.068387	0.037751	0.030752	0.018504	0.004869						495.5	-0.00139	-0.00018	0.004297	0.007278	0.005872						495.5	0.000424	0.001133	0.003511	-0.00275	-0.00447
745	0.0105779	0.00334282	0.00277461	-0.00107773	0.00584699						745	-0.00145	-0.00171	-0.00094	-0.0021	-0.00189						745	0.068444	0.037776	0.030756	0.018491	0.004873						495	-0.0014	-0.00018	0.004294	0.007261	0.005897						495	0.00042	0.001135	0.003582	-0.00276	-0.00446
744.5	0.0105739	0.00332807	0.00278351	-0.00108413	0.00580444						744.5	-0.00145	-0.00171	-0.00094	-0.00211	-0.0019						744.5	0.068503	0.037801	0.030757	0.018479	0.004873						494.5	-0.00141	-0.00019	0.004293	0.007241	0.005931						494.5	0.000421	0.001139	0.00365	-0.00276	-0.00446
744	0.0105644	0.00330569	0.00279562	-0.00109043	0.00575308						744	-0.00145	-0.00172	-0.00095	-0.00212	-0.00191						744	0.068565	0.037829	0.030763	0.018468	0.004875						494	-0.00141	-0.00019	0.004285	0.007222	0.005968						494	0.000422	0.001142	0.003717	-0.00274	-0.00445
743.5	0.0105586	0.00328535	0.0028133	-0.00110113	0.00569367						743.5	-0.00146	-0.00172	-0.00096	-0.00213	-0.00192						743.5	0.068628	0.037855	0.030768	0.018458	0.00488						493.5	-0.00141	-0.00019	0.004286	0.00721	0.006007						493.5	0.000424	0.001149	0.003767	-0.00273	-0.00445
743	0.0105732	0.00326909	0.0028334	-0.00109491	0.00564758						743	-0.00146	-0.00173	-0.00096	-0.00213	-0.00192						743	0.068691	0.037883	0.030776	0.01845	0.004885						493	-0.00141	-0.00019	0.004289	0.007197	0.006041						493	0.000432	0.001152	0.003808	-0.00271	-0.00444
742.5	0.010576	0.00324768	0.00284387	-0.00109922	0.00558495						742.5	-0.00147	-0.00173	-0.00097	-0.00213	-0.00193						742.5	0.068753	0.037914	0.03078	0.018444	0.004888						492.5	-0.00141	-0.00018	0.004295	0.007188	0.00608						492.5	0.00045	0.00116	0.003841	-0.00269	-0.00444
742	0.0105935	0.00323343	0.00285519	-0.00110549	0.00553166						742	-0.00147	-0.00173	-0.00098	-0.00214	-0.00193						742	0.068811	0.037943	0.030782	0.018439	0.004891						492	-0.00141	-0.00017	0.004306	0.007183	0.006125						492	0.000471	0.001177	0.003854	-0.00267	-0.00444
741.5	0.0105946	0.00320781	0.00286664	-0.00112391	0.0054517						741.5	-0.00147	-0.00174	-0.00098	-0.00214	-0.00194						741.5	0.068875	0.037978	0.03079	0.018436	0.004898						491.5	-0.0014	-0.00017	0.004312	0.007174	0.006168						491.5	0.000499	0.001191	0.003861	-0.00264	-0.00443
741	0.0106226	0.00320159	0.00288554	-0.00112477	0.00540169						741	-0.00147	-0.00174	-0.00099	-0.00214	-0.00194						741	0.068942	0.038013	0.0308	0.018434	0.004909						491	-0.0014	-0.00017	0.00431	0.007158	0.006206						491	0.000532	0.001202	0.003844	-0.00262	-0.00443
740.5	0.0106185	0.00316204	0.00287018	-0.00114851	0.00532809						740.5	-0.00147	-0.00175	-0.00099	-0.00214	-0.00195						740.5	0.069006	0.038046	0.030808	0.01843	0.004914						490.5	-0.0014	-0.00017	0.004308	0.007144	0.006246						490.5	0.000562	0.001207	0.003825	-0.00259	-0.00444
740	0.00895236	0.00336385	0.00385437	-0.00111574	0.00268638						740	-0.00153	-0.00173	-0.00118	-0.00217	-0.00194						740	0.068609	0.037878	0.030132	0.017228	0.004879						490	-0.0014	-0.00017	0.004308	0.007137	0.006282						490	0.000597	0.001217	0.003805	-0.00256	-0.00444
739.5	0.00892109	0.00339221	0.00387867	-0.00110871	0.0026903						739.5	-0.00153	-0.00172	-0.00118	-0.00216	-0.00194						739.5	0.068666	0.037912	0.030138	0.017226	0.004884						489.5	-0.0014	-0.00017	0.00431	0.00712	0.006317						489.5	0.000627	0.001227	0.003776	-0.00253	-0.00444
739	0.00888908	0.00340944	0.00388754	-0.00109992	0.0026902						739	-0.00153	-0.00172	-0.00119	-0.00217	-0.00195						739	0.068725	0.037948	0.030142	0.017228	0.004891						489	-0.0014	-0.00016	0.004318	0.007114	0.006357						489	0.000662	0.001239	0.003757	-0.00251	-0.00444
738.5	0.00885327	0.00344093	0.00389827	-0.00110524	0.00269266						738.5	-0.00153	-0.00172	-0.00119	-0.00216	-0.00195						738.5	0.068778	0.03798	0.030145	0.017223	0.004896						488.5	-0.00139	-0.00015	0.004321	0.007112	0.006403						488.5	0.000701	0.00125	0.003738	-0.00248	-0.00444
738	0.008823	0.00346228	0.00390304	-0.00110501	0.00269226						738	-0.00154	-0.00172	-0.0012	-0.00217	-0.00195						738	0.068833	0.038013	0.030144	0.017219	0.004902						488	-0.00139	-0.00015	0.00432	0.007107	0.006441						488	0.000721	0.001262	0.003719	-0.00246	-0.00445
737.5	0.00879559	0.00348881	0.00391895	-0.00108998	0.00269747						737.5	-0.00154	-0.00172	-0.0012	-0.00217	-0.00195						737.5	0.068895	0.03805	0.03015	0.017219	0.004912						487.5	-0.00138	-0.00015	0.004324	0.007095	0.006475						487.5	0.000749	0.00128	0.003716	-0.00244	-0.00444
737	0.00876812	0.00350374	0.00393302	-0.00107855	0.00270475						737	-0.00155	-0.00172	-0.00122	-0.00217	-0.00196						737	0.068957	0.03809	0.030154	0.017219	0.004917						487	-0.00139	-0.00015	0.004322	0.007085	0.006504						487	0.000758	0.00129	0.003707	-0.00243	-0.00445
736.5	0.00874455	0.00351451	0.00395618	-0.001068	0.00271403						736.5	-0.00156	-0.00172	-0.00123	-0.00218	-0.00196						736.5	0.069023	0.038128	0.030162	0.017219	0.004921						486.5	-0.0014	-0.00015	0.004316	0.007069	0.006531						486.5	0.000773	0.001308	0.003693	-0.00244	-0.00445
736	0.00872242	0.00354687	0.00398689	-0.00105305	0.00273795						736	-0.00156	-0.00173	-0.00124	-0.00218	-0.00197						736	0.069092	0.03817	0.03017	0.017221	0.00493						486	-0.0014	-0.00015	0.004311	0.007055	0.006558						486	0.000788	0.001326	0.003691	-0.00243	-0.00445
735.5	0.00869505	0.00358279	0.00401522	-0.00104392	0.00274806						735.5	-0.00157	-0.00173	-0.00126	-0.00219	-0.00198						735.5	0.069167	0.038216	0.030183	0.017228	0.004942						485.5	-0.00141	-0.00016	0.004311	0.007037	0.006586						485.5	0.000803	0.001343	0.003673	-0.00242	-0.00446
735	0.00867258	0.0036207	0.00404938	-0.00101249	0.00276778						735	-0.00158	-0.00172	-0.00127	-0.00219	-0.00199						735	0.069248	0.038263	0.030197	0.017235	0.004955						485	-0.00141	-0.00015	0.004315	0.007027	0.006617						485	0.000812	0.00136	0.00367	-0.00243	-0.00446
734.5	0.00866089	0.00365152	0.00408035	-0.000991479	0.0027833						734.5	-0.0016	-0.00173	-0.00129	-0.0022	-0.002						734.5	0.069336	0.03832	0.030221	0.017246	0.004971						484.5	-0.00142	-0.00015	0.00432	0.007018	0.006647						484.5	0.000818	0.001377	0.003657	-0.00244	-0.00447
734	0.00864013	0.00367422	0.00411543	-0.000958155	0.00281326						734	-0.0016	-0.00173	-0.0013	-0.0022	-0.002						734	0.06943	0.03838	0.030252	0.017258	0.004979						484	-0.00142	-0.00015	0.004323	0.007006	0.006675						484	0.000816	0.001387	0.003643	-0.00246	-0.00448
733.5	0.00863603	0.00372599	0.00415087	-0.000924961	0.00285159						733.5	-0.00161	-0.00173	-0.00131	-0.0022	-0.00201						733.5	0.069536	0.038451	0.030294	0.017272	0.004994						483.5	-0.00142	-0.00015	0.004324	0.006994	0.006706						483.5	0.000829	0.001409	0.003642	-0.00247	-0.00449
733	0.00860509	0.00375397	0.00418096	-0.00089946	0.00286133						733	-0.00161	-0.00173	-0.00132	-0.0022	-0.00201						733	0.069654	0.038535	0.03035	0.017298	0.005018						483	-0.00142	-0.00015	0.004328	0.006989	0.00674						483	0.000832	0.001417	0.003643	-0.00249	-0.00449
732.5	0.00858357	0.00379463	0.00421311	-0.000889497	0.00286679						732.5	-0.00162	-0.00173	-0.00133	-0.0022	-0.00201						732.5	0.069792	0.038635	0.030423	0.017333	0.005038						482.5	-0.00141	-0.00015	0.004334	0.006978	0.006776						482.5	0.000837	0.00143	0.003654	-0.00251	-0.00451
732	0.00855268	0.003829	0.00424657	-0.000869394	0.00286762						732	-0.00162	-0.00173	-0.00134	-0.0022	-0.00201						732	0.069945	0.038743	0.030511	0.017375	0.00506						482	-0.00142	-0.00015	0.004332	0.00696	0.006804						482	0.00084	0.001449	0.003673	-0.00252	-0.00452
731.5	0.00853643	0.00386096	0.00426491	-0.000841507	0.00286257						731.5	-0.00161	-0.00173	-0.00133	-0.0022	-0.00202						731.5	0.070111	0.038862	0.03061	0.017421	0.005085						481.5	-0.00142	-0.00014	0.004339	0.006946	0.006836						481.5	0.000836	0.001465	0.003681	-0.00253	-0.00454
731	0.00852881	0.00389253	0.00427718	-0.000796254	0.00286466						731	-0.00159	-0.00173	-0.00132	-0.0022	-0.00202						731	0.070288	0.038986	0.030717	0.017471	0.00511						481	-0.00142	-0.00014	0.004344	0.006938	0.006868						481	0.00085	0.00149	0.003704	-0.00253	-0.00454
730.5	0.00852057	0.0039052	0.00426875	-0.000757188	0.00283117						730.5	-0.00156	-0.00172	-0.00129	-0.00218	-0.00201						730.5	0.070464	0.039109	0.030829	0.017514	0.00513						480.5	-0.00142	-0.00013	0.004354	0.006923	0.006898						480.5	0.000853	0.001526	0.003721	-0.00253	-0.00455
730	0.00849593	0.00390929	0.00424141	-0.000704522	0.00278334						730	-0.00153	-0.0017	-0.00126	-0.00217	-0.00201						730	0.070637	0.03923	0.030937	0.017559	0.005154						480	-0.00142	-0.00012	0.004364	0.006912	0.006931						480	0.000858	0.001564	0.003734	-0.00253	-0.00456
729.5	0.00848291	0.00390741	0.00421704	-0.000654387	0.00271475						729.5	-0.00151	-0.0017	-0.00123	-0.00215	-0.002						729.5	0.070806	0.039347	0.03104	0.017602	0.005173						479.5	-0.00141	-0.00012	0.004368	0.006901	0.006959						479.5	0.000855	0.001585	0.003748	-0.00253	-0.00457
729	0.00846644	0.00389529	0.00416949	-0.00061508	0.00264201						729	-0.00148	-0.0017	-0.0012	-0.00215	-0.00201						729	0.07094	0.039441	0.031121	0.017625	0.005178						479	-0.00141	-0.00012	0.004368	0.006893	0.006983						479	0.000848	0.001603	0.003766	-0.00255	-0.00457
728.5	0.00845564	0.00388466	0.00415816	-0.000580749	0.0025804						728.5	-0.00146	-0.00171	-0.00119	-0.00215	-0.00201						728.5	0.071051	0.039512	0.031184	0.01764	0.00518						478.5	-0.00141	-0.00012	0.004372	0.006883	0.00701						478.5	0.000853	0.001619	0.003819	-0.00256	-0.00458
728	0.00843196	0.00387132	0.00414499	-0.000546483	0.002535						728	-0.00146	-0.00173	-0.00118	-0.00216	-0.00203						728	0.071128	0.039557	0.031219	0.017642	0.005178						478	-0.00141	-0.00011	0.004376	0.006876	0.007046						478	0.000854	0.001631	0.003872	-0.00257	-0.00458
727.5	0.00840504	0.00386105	0.00414581	-0.000520496	0.00250828						727.5	-0.00146	-0.00174	-0.00118	-0.00217	-0.00204						727.5	0.071173	0.039565	0.031223	0.017627	0.005171						477.5	-0.00141	-0.0001	0.004382	0.006868	0.007079						477.5	0.000863	0.001633	0.003938	-0.00258	-0.00458
727	0.00836406	0.00386883	0.00413655	-0.000517012	0.00246775						727	-0.00146	-0.00175	-0.00119	-0.00217	-0.00204						727	0.071179	0.039542	0.03119	0.017598	0.005158						477	-0.00141	-9.91e-05	0.004384	0.006856	0.007105						477	0.00088	0.001629	0.004016	-0.0026	-0.00459
726.5	0.00831082	0.00386898	0.00411875	-0.000546531	0.0024197						726.5	-0.00147	-0.00175	-0.0012	-0.00218	-0.00205						726.5	0.071165	0.039497	0.031135	0.017553	0.005139						476.5	-0.00141	-0.0001	0.00438	0.006841	0.007131						476.5	0.0009	0.001637	0.004081	-0.00261	-0.00458
726	0.00826357	0.00387007	0.00410999	-0.000579446	0.0023807						726	-0.00148	-0.00175	-0.00121	-0.00218	-0.00206						726	0.071127	0.039439	0.031061	0.017502	0.005123						476	-0.00142	-0.0001	0.004379	0.006826	0.007148						476	0.000917	0.001631	0.004124	-0.00263	-0.00458
725.5	0.00820494	0.00386066	0.00409208	-0.000610506	0.0023523						725.5	-0.00149	-0.00176	-0.00123	-0.00219	-0.00207						725.5	0.071086	0.03938	0.030983	0.017451	0.005107						475.5	-0.00142	-0.00011	0.004385	0.006818	0.007173						475.5	0.000927	0.00162	0.00414	-0.00265	-0.0046
725	0.00816111	0.00387375	0.00409052	-0.00062305	0.00234619						725	-0.00149	-0.00176	-0.00125	-0.00219	-0.00207						725	0.071047	0.039324	0.030907	0.0174	0.005089						475	-0.00143	-0.00011	0.004388	0.006806	0.007192						475	0.000938	0.001614	0.004144	-0.00266	-0.0046
724.5	0.00810805	0.00388859	0.00409928	-0.000627808	0.00235177						724.5	-0.0015	-0.00176	-0.00126	-0.00219	-0.00207						724.5	0.071013	0.039273	0.030835	0.017351	0.005076						474.5	-0.00143	-0.00011	0.004388	0.006796	0.007217						474.5	0.000943	0.001598	0.004134	-0.00267	-0.0046
724	0.00807154	0.00393081	0.00414391	-0.000610342	0.00239552						724	-0.00151	-0.00176	-0.00128	-0.00219	-0.00208						724	0.070987	0.039228	0.030764	0.017307	0.005066						474	-0.00143	-0.00011	0.004385	0.00679	0.007245						474	0.000931	0.001584	0.004111	-0.00266	-0.0046
723.5	0.00804106	0.00396816	0.00418889	-0.00058393	0.00243954						723.5	-0.00152	-0.00176	-0.00129	-0.00219	-0.00208						723.5	0.070969	0.039189	0.030695	0.017264	0.005054						473.5	-0.00143	-0.00011	0.004393	0.006784	0.007277						473.5	0.000923	0.001566	0.004097	-0.00265	-0.0046
723	0.00801847	0.00401544	0.00422932	-0.000564419	0.00245866						723	-0.00153	-0.00177	-0.00131	-0.0022	-0.00209						723	0.070956	0.03916	0.030638	0.017225	0.005046						473	-0.00143	-0.00011	0.004403	0.006775	0.007308						473	0.000907	0.001547	0.004088	-0.00264	-0.0046
722.5	0.00798929	0.00404243	0.00424688	-0.000555511	0.0024464						722.5	-0.00153	-0.00177	-0.00132	-0.0022	-0.00209						722.5	0.070953	0.039131	0.030584	0.017187	0.005038						472.5	-0.00143	-0.00011	0.004404	0.006759	0.007335						472.5	0.000894	0.001539	0.004096	-0.00261	-0.00459
722	0.00795967	0.00406631	0.00425782	-0.000544941	0.00242706						722	-0.00153	-0.00176	-0.00133	-0.0022	-0.00209						722	0.070959	0.039114	0.030534	0.017154	0.005031						472	-0.00143	-0.00011	0.004409	0.006751	0.007364						472	0.000875	0.001525	0.004098	-0.0026	-0.00458
721.5	0.00792508	0.00407693	0.00426011	-0.000534095	0.00240686						721.5	-0.00154	-0.00176	-0.00134	-0.0022	-0.00209						721.5	0.070975	0.039101	0.030493	0.017123	0.00503						471.5	-0.00143	-0.00011	0.004406	0.006739	0.007384						471.5	0.000855	0.001522	0.004102	-0.00259	-0.00457
721	0.00789977	0.00408314	0.00426562	-0.000532241	0.00239273						721	-0.00154	-0.00176	-0.00135	-0.0022	-0.0021						721	0.070998	0.039101	0.030463	0.017099	0.005028						471	-0.00143	-0.00011	0.004411	0.006733	0.007406						471	0.000834	0.00152	0.004113	-0.00259	-0.00456
720.5	0.00787288	0.00408603	0.00427045	-0.0005258	0.00238587						720.5	-0.00155	-0.00176	-0.00136	-0.00221	-0.0021						720.5	0.071032	0.039111	0.030448	0.017083	0.005029						470.5	-0.00143	-0.00011	0.00442	0.006733	0.007439						470.5	0.000822	0.001521	0.004117	-0.00257	-0.00454
720	0.00785604	0.00410426	0.0042863	-0.000515216	0.00237662						720	-0.00155	-0.00176	-0.00137	-0.00221	-0.0021						720	0.071075	0.03913	0.030441	0.017072	0.00503						470	-0.00143	-0.0001	0.004426	0.006729	0.00746						470	0.000807	0.001522	0.004116	-0.00257	-0.00454
719.5	0.00783801	0.00413312	0.004301	-0.000497303	0.00237663						719.5	-0.00155	-0.00175	-0.00138	-0.00221	-0.0021						719.5	0.071124	0.039148	0.03044	0.017062	0.005028						469.5	-0.00143	-9.57e-05	0.004432	0.006729	0.007495						469.5	0.000791	0.001524	0.004119	-0.00258	-0.00455
719	0.00780875	0.00415807	0.00429938	-0.000485533	0.00235867						719	-0.00155	-0.00175	-0.00138	-0.00221	-0.00211						719	0.071174	0.039167	0.030438	0.01705	0.005029						469	-0.00142	-8.96e-05	0.00444	0.006729	0.007525						469	0.000788	0.001533	0.00412	-0.00257	-0.00455
718.5	0.00776888	0.00416937	0.00429213	-0.000477795	0.00234293						718.5	-0.00155	-0.00176	-0.00139	-0.00221	-0.00211						718.5	0.071225	0.039189	0.030438	0.017041	0.005029						468.5	-0.00142	-8.98e-05	0.004444	0.006723	0.007554						468.5	0.000779	0.001543	0.00413	-0.00256	-0.00454
718	0.00774021	0.00418088	0.00429037	-0.000461038	0.00233122						718	-0.00156	-0.00176	-0.00139	-0.00222	-0.00212						718	0.071278	0.03921	0.030439	0.017033	0.005029						468	-0.00142	-8.62e-05	0.004449	0.006716	0.007574						468	0.000774	0.001551	0.004129	-0.00255	-0.00454
717.5	0.00770935	0.00419876	0.0043053	-0.000451284	0.00232657						717.5	-0.00156	-0.00176	-0.0014	-0.00222	-0.00212						717.5	0.071327	0.039233	0.030439	0.017024	0.005028						467.5	-0.00141	-8.17e-05	0.004463	0.006714	0.007599						467.5	0.000767	0.001555	0.004143	-0.00256	-0.00454
717	0.00769273	0.00421464	0.00431274	-0.000431712	0.0023156						717	-0.00156	-0.00176	-0.00141	-0.00223	-0.00213						717	0.071378	0.039255	0.03044	0.017017	0.005031						467	-0.00141	-7.22e-05	0.004464	0.00671	0.007626						467	0.000751	0.001566	0.004155	-0.00256	-0.00455
716.5	0.00765786	0.00422455	0.00431368	-0.000416885	0.00229745						716.5	-0.00156	-0.00176	-0.00142	-0.00223	-0.00213						716.5	0.071429	0.039277	0.030441	0.017011	0.005036						466.5	-0.00142	-6.89e-05	0.004464	0.006701	0.007652						466.5	0.000738	0.001566	0.004166	-0.00255	-0.00455
716	0.00763097	0.00423319	0.00430255	-0.000409519	0.00227667						716	-0.00157	-0.00176	-0.00143	-0.00223	-0.00213						716	0.071479	0.039298	0.030442	0.017007	0.005039						466	-0.00142	-6.97e-05	0.004465	0.006695	0.007671						466	0.000721	0.001572	0.004168	-0.00256	-0.00454
715.5	0.00760005	0.00423742	0.00428516	-0.000406392	0.00225448						715.5	-0.00157	-0.00177	-0.00143	-0.00224	-0.00214						715.5	0.071528	0.039318	0.03044	0.017001	0.005039						465.5	-0.00142	-6.91e-05	0.004464	0.006688	0.007693						465.5	0.000713	0.00158	0.004182	-0.00256	-0.00454
715	0.0075739	0.00425046	0.00428437	-0.000395613	0.00223218						715	-0.00157	-0.00177	-0.00144	-0.00224	-0.00214						715	0.071578	0.039339	0.030437	0.016994	0.005039						465	-0.00142	-7.05e-05	0.00447	0.006679	0.007716						465	0.000707	0.001581	0.004193	-0.00257	-0.00454
714.5	0.00755384	0.00428454	0.00429321	-0.000378156	0.00222921						714.5	-0.00158	-0.00177	-0.00144	-0.00225	-0.00215						714.5	0.071632	0.03936	0.030433	0.016987	0.00504						464.5	-0.00143	-7.01e-05	0.004472	0.006666	0.007738						464.5	0.000694	0.001585	0.004205	-0.00257	-0.00454
714	0.00753515	0.00430374	0.00430416	-0.00036964	0.00222852						714	-0.00158	-0.00177	-0.00145	-0.00225	-0.00216						714	0.071684	0.03938	0.030427	0.016976	0.005036						464	-0.00144	-7e-05	0.004472	0.006647	0.007754						464	0.000687	0.001591	0.004217	-0.00256	-0.00454
713.5	0.00749328	0.0043143	0.00430334	-0.000387161	0.00219985						713.5	-0.00159	-0.00177	-0.00146	-0.00226	-0.00216						713.5	0.071739	0.0394	0.030421	0.01697	0.005037						463.5	-0.00144	-7.28e-05	0.004482	0.006642	0.007777						463.5	0.000681	0.00159	0.004224	-0.00255	-0.00454
713	0.00745367	0.00431077	0.00430413	-0.00037977	0.00217091						713	-0.00159	-0.00178	-0.00146	-0.00226	-0.00217						713	0.071796	0.039424	0.030417	0.016966	0.00504						463	-0.00144	-7.25e-05	0.004486	0.006631	0.007796						463	0.000688	0.001611	0.00425	-0.00254	-0.00454
712.5	0.00743376	0.00433792	0.00433011	-0.000360183	0.00215305						712.5	-0.0016	-0.00178	-0.00147	-0.00227	-0.00218						712.5	0.071852	0.039446	0.030417	0.01696	0.005043						462.5	-0.00145	-7.32e-05	0.004487	0.00662	0.007823						462.5	0.00068	0.001618	0.004255	-0.00254	-0.00455
712	0.00740104	0.00435377	0.00434618	-0.000344828	0.00215653						712	-0.0016	-0.00178	-0.00148	-0.00227	-0.00219						712	0.071907	0.039468	0.030412	0.016954	0.005047						462	-0.00144	-6.97e-05	0.004493	0.006615	0.00785						462	0.000684	0.001629	0.004272	-0.00252	-0.00456
711.5	0.00738172	0.00439801	0.00437911	-0.000328543	0.00215747						711.5	-0.00161	-0.00178	-0.00149	-0.00227	-0.0022						711.5	0.071961	0.03949	0.030405	0.016946	0.005048						461.5	-0.00144	-6.85e-05	0.004493	0.006608	0.007871						461.5	0.000699	0.001644	0.004292	-0.0025	-0.00456
711	0.00733516	0.00441295	0.00438709	-0.000322278	0.00214667						711	-0.00161	-0.00179	-0.00149	-0.00228	-0.0022						711	0.072015	0.03951	0.030401	0.01694	0.005048						461	-0.00146	-7.49e-05	0.004488	0.006599	0.007886						461	0.000709	0.001648	0.004304	-0.0025	-0.00456
710.5	0.00730047	0.00443914	0.0044037	-0.000308063	0.00213168						710.5	-0.00162	-0.0018	-0.0015	-0.00229	-0.00221						710.5	0.072068	0.039531	0.030397	0.016931	0.00505						460.5	-0.00146	-7.48e-05	0.004503	0.006597	0.007911						460.5	0.000716	0.001649	0.004313	-0.00249	-0.00456
710	0.00726648	0.00446292	0.00441717	-0.000295987	0.00213206						710	-0.00162	-0.0018	-0.00151	-0.0023	-0.00222						710	0.072123	0.039558	0.030391	0.016923	0.005051						460	-0.00145	-7.17e-05	0.004515	0.006598	0.007936						460	0.000725	0.001659	0.004328	-0.00249	-0.00456
709.5	0.00724205	0.00448246	0.00442641	-0.00028426	0.0021175						709.5	-0.00162	-0.0018	-0.00152	-0.0023	-0.00223						709.5	0.072177	0.039581	0.030385	0.016916	0.005053						459.5	-0.00145	-6.3e-05	0.004525	0.006595	0.007966						459.5	0.000742	0.001668	0.004346	-0.00247	-0.00456
709	0.0072131	0.00449279	0.00444423	-0.000276867	0.00210684						709	-0.00163	-0.0018	-0.00153	-0.0023	-0.00223						709	0.072233	0.039608	0.030384	0.016911	0.005056						459	-0.00145	-5.69e-05	0.004534	0.006581	0.007989						459	0.000754	0.001662	0.004341	-0.00247	-0.00457
708.5	0.00717536	0.00449905	0.00444941	-0.000274624	0.00208964						708.5	-0.00163	-0.00181	-0.00153	-0.0023	-0.00224						708.5	0.072287	0.039636	0.030384	0.016907	0.00506						458.5	-0.00145	-5.14e-05	0.00454	0.006576	0.008009						458.5	0.000754	0.001663	0.004337	-0.00247	-0.00457
708	0.00714419	0.00452002	0.00447231	-0.000254979	0.00209144						708	-0.00163	-0.00181	-0.00154	-0.00231	-0.00224						708	0.072341	0.039662	0.030384	0.016903	0.005065						458	-0.00145	-5.47e-05	0.004544	0.006568	0.008026						458	0.000755	0.001664	0.004336	-0.00248	-0.00458
707.5	0.00711545	0.00454552	0.0044923	-0.000252241	0.00208394						707.5	-0.00164	-0.00182	-0.00155	-0.00231	-0.00225						707.5	0.072395	0.039684	0.030383	0.0169	0.005071						457.5	-0.00146	-5.54e-05	0.004553	0.00656	0.008045						457.5	0.000755	0.001678	0.004331	-0.00248	-0.00458
707	0.00709113	0.00455795	0.00451707	-0.000234736	0.00207693						707	-0.00164	-0.00182	-0.00156	-0.00232	-0.00226						707	0.072447	0.039709	0.030381	0.016895	0.005074						457	-0.00146	-5.6e-05	0.004552	0.006548	0.008061						457	0.000751	0.001674	0.004315	-0.00249	-0.00459
706.5	0.00706399	0.0045683	0.00451851	-0.000230276	0.00206511						706.5	-0.00164	-0.00183	-0.00157	-0.00232	-0.00226						706.5	0.072498	0.039729	0.030377	0.01689	0.005076						456.5	-0.00146	-6.39e-05	0.004554	0.006534	0.008075						456.5	0.000739	0.001678	0.004299	-0.0025	-0.00459
706	0.00703543	0.00457376	0.00453258	-0.000217848	0.00205928						706	-0.00164	-0.00183	-0.00157	-0.00232	-0.00226						706	0.072552	0.039753	0.030376	0.016886	0.005077						456	-0.00146	-6.12e-05	0.00456	0.006522	0.008091						456	0.000727	0.001672	0.0043	-0.00253	-0.0046
705.5	0.0069965	0.00457454	0.00454242	-0.000211895	0.00205056						705.5	-0.00164	-0.00184	-0.00158	-0.00232	-0.00227						705.5	0.072604	0.039772	0.030376	0.016883	0.005074						455.5	-0.00146	-6.44e-05	0.004567	0.006507	0.008113						455.5	0.000714	0.001672	0.004303	-0.00255	-0.0046
705	0.00695425	0.00458656	0.004555	-0.000198611	0.00203962						705	-0.00164	-0.00184	-0.00158	-0.00233	-0.00227						705	0.072659	0.039795	0.030377	0.016881	0.005078						455	-0.00146	-5.99e-05	0.004577	0.006493	0.00814						455	0.000688	0.001661	0.004285	-0.00257	-0.0046
704.5	0.00692742	0.00460318	0.00456475	-0.000191752	0.00203599						704.5	-0.00165	-0.00184	-0.00159	-0.00233	-0.00228						704.5	0.072715	0.039821	0.030377	0.016879	0.005082						454.5	-0.00146	-5.68e-05	0.004581	0.006483	0.008169						454.5	0.00068	0.001663	0.004288	-0.00259	-0.0046
704	0.00689928	0.00462764	0.00458823	-0.000177337	0.00203364						704	-0.00165	-0.00184	-0.0016	-0.00233	-0.00229						704	0.072768	0.039842	0.030375	0.016875	0.005081						454	-0.00146	-5.57e-05	0.004579	0.006471	0.008192						454	0.000661	0.001658	0.004292	-0.00262	-0.0046
703.5	0.00687268	0.00465349	0.00461201	-0.000173142	0.0020367						703.5	-0.00165	-0.00185	-0.0016	-0.00233	-0.00229						703.5	0.072823	0.039861	0.030373	0.016867	0.005083						453.5	-0.00146	-5.71e-05	0.00458	0.006452	0.008209						453.5	0.000644	0.001652	0.004286	-0.00264	-0.00461
703	0.00684116	0.00467922	0.00463177	-0.000160773	0.002035						703	-0.00166	-0.00185	-0.00161	-0.00233	-0.0023						703	0.072883	0.039883	0.030374	0.016861	0.005085						453	-0.00147	-5.62e-05	0.004578	0.006441	0.00823						453	0.000636	0.00166	0.004291	-0.00265	-0.0046
702.5	0.00681061	0.00470525	0.00465465	-0.000156428	0.00202977						702.5	-0.00166	-0.00185	-0.00161	-0.00234	-0.00231						702.5	0.072942	0.039904	0.03037	0.016856	0.005086						452.5	-0.00146	-4.86e-05	0.004591	0.006442	0.008262						452.5	0.000636	0.001671	0.004302	-0.00265	-0.00459
702	0.00678419	0.00471958	0.00466514	-0.000153777	0.00202166						702	-0.00166	-0.00186	-0.00162	-0.00234	-0.00231						702	0.073	0.039925	0.030366	0.016846	0.005086						452	-0.00146	-5.18e-05	0.00459	0.006432	0.008285						452	0.000638	0.001686	0.004318	-0.00265	-0.00458
701.5	0.00674115	0.00471899	0.00466873	-0.00015124	0.00200377						701.5	-0.00166	-0.00186	-0.00163	-0.00235	-0.00232						701.5	0.073061	0.039949	0.030364	0.016838	0.005087						451.5	-0.00147	-4.84e-05	0.004589	0.006429	0.008312						451.5	0.000641	0.001705	0.004342	-0.00265	-0.00458
701	0.00669821	0.00473006	0.00466652	-0.000142428	0.00199847						701	-0.00166	-0.00186	-0.00163	-0.00235	-0.00232						701	0.073125	0.039979	0.030366	0.016833	0.005092						451	-0.00146	-5.47e-05	0.004583	0.006426	0.008339						451	0.000648	0.001717	0.004357	-0.00264	-0.00458
700.5	0.00666428	0.00473724	0.00466684	-0.000142997	0.0019945						700.5	-0.00167	-0.00187	-0.00164	-0.00236	-0.00233						700.5	0.073186	0.040004	0.030366	0.016823	0.005093						450.5	-0.00145	-4.96e-05	0.004593	0.00643	0.008376						450.5	0.000664	0.001739	0.004376	-0.00264	-0.00457
700	0.0066511	0.00476758	0.0046886	-0.000133321	0.0020073						700	-0.00168	-0.00187	-0.00166	-0.00237	-0.00233						700	0.073249	0.04003	0.030367	0.016817	0.005096						450	-0.00145	-4.06e-05	0.004599	0.00643	0.008409						450	0.000677	0.001761	0.004394	-0.00264	-0.00458
699.5	0.00663067	0.00478817	0.00470228	-0.000129603	0.00201173						699.5	-0.00168	-0.00188	-0.00166	-0.00237	-0.00234						699.5	0.07331	0.040056	0.030366	0.016808	0.0051						449.5	-0.00145	-3.58e-05	0.004603	0.006432	0.008433						449.5	0.000695	0.001772	0.004415	-0.00264	-0.00458
699	0.00661407	0.00480917	0.00472071	-0.000104549	0.00200622						699	-0.00168	-0.00188	-0.00167	-0.00238	-0.00234						699	0.073374	0.040086	0.030369	0.016798	0.005105						449	-0.00145	-2.81e-05	0.004607	0.006436	0.008462						449	0.000705	0.001789	0.004429	-0.00265	-0.0046
698.5	0.00658275	0.00481317	0.00471897	-9.25e-05	0.00199549						698.5	-0.00169	-0.00189	-0.00168	-0.00239	-0.00235						698.5	0.073434	0.040114	0.030367	0.016787	0.005107						448.5	-0.00145	-3.26e-05	0.004604	0.006434	0.008485						448.5	0.000725	0.001789	0.004436	-0.00267	-0.00462
698	0.00657583	0.0048226	0.00472814	-7.75e-05	0.00199044						698	-0.00169	-0.0019	-0.00168	-0.0024	-0.00235						698	0.073494	0.04014	0.030367	0.016778	0.005108						448	-0.00145	-2.61e-05	0.004603	0.006431	0.008514						448	0.000747	0.001792	0.004455	-0.00268	-0.00464
697.5	0.00655289	0.0048335	0.00473743	-5.95e-05	0.00198599						697.5	-0.00169	-0.0019	-0.00169	-0.0024	-0.00235						697.5	0.073559	0.040169	0.030371	0.016772	0.005111						447.5	-0.00144	-2.73e-05	0.004614	0.006441	0.008545						447.5	0.000765	0.001792	0.004478	-0.00268	-0.00465
697	0.00654346	0.00485635	0.0047532	-4.14e-05	0.0019935						697	-0.00169	-0.0019	-0.00169	-0.00241	-0.00236						697	0.073621	0.0402	0.030371	0.016769	0.005113						447	-0.00143	-2.22e-05	0.004629	0.006455	0.008585						447	0.000783	0.001788	0.004499	-0.00269	-0.00465
696.5	0.00653594	0.00488292	0.00475953	-3.21e-05	0.00200414						696.5	-0.00169	-0.00191	-0.0017	-0.00241	-0.00236						696.5	0.07368	0.040228	0.03037	0.016764	0.005116						446.5	-0.00142	-1.93e-05	0.004638	0.006466	0.008615						446.5	0.000799	0.001774	0.004514	-0.00269	-0.00466
696	0.00652716	0.00490118	0.00476601	-3.01e-05	0.00200667						696	-0.00169	-0.00191	-0.00171	-0.00241	-0.00236						696	0.073746	0.040255	0.030372	0.016759	0.005122						446	-0.00142	-1.56e-05	0.004647	0.006471	0.008644						446	0.000809	0.001767	0.004527	-0.0027	-0.00468
695.5	0.00651379	0.00489935	0.0047641	-4.14e-05	0.00200141						695.5	-0.00169	-0.00191	-0.00171	-0.00242	-0.00236						695.5	0.073812	0.040281	0.030375	0.016756	0.005123						445.5	-0.00142	-1.47e-05	0.004656	0.006477	0.008675						445.5	0.000827	0.001758	0.004545	-0.00269	-0.00469
695	0.00648597	0.00490357	0.00476581	-3.43e-05	0.00197915						695	-0.0017	-0.00192	-0.00172	-0.00242	-0.00236						695	0.07387	0.040302	0.030374	0.016748	0.005122						445	-0.00142	-1.31e-05	0.004666	0.006476	0.008699						445	0.000836	0.001767	0.004557	-0.00269	-0.00469
694.5	0.00647912	0.00492151	0.00478427	-1.68e-05	0.00197515						694.5	-0.0017	-0.00193	-0.00173	-0.00243	-0.00237						694.5	0.073931	0.040327	0.030374	0.016741	0.005124						444.5	-0.00141	-3.1e-06	0.00468	0.00648	0.008727						444.5	0.000854	0.001764	0.004567	-0.00269	-0.0047
694	0.00647551	0.00494184	0.00480062	3.63e-06	0.00197517						694	-0.0017	-0.00193	-0.00173	-0.00243	-0.00237						694	0.073993	0.040355	0.030375	0.016734	0.005124						444	-0.00141	1.94e-06	0.004691	0.006478	0.00875						444	0.000866	0.001775	0.004575	-0.00269	-0.00471
693.5	0.00647262	0.00495906	0.00481453	1.37e-05	0.0019796						693.5	-0.0017	-0.00193	-0.00173	-0.00244	-0.00237						693.5	0.074057	0.040384	0.030374	0.016731	0.005128						443.5	-0.00142	-1.49e-06	0.004697	0.00648	0.008775						443.5	0.000874	0.00179	0.00459	-0.00269	-0.00471
693	0.00646245	0.00497471	0.00481692	1.89e-05	0.00197063						693	-0.0017	-0.00194	-0.00174	-0.00244	-0.00237						693	0.074121	0.040411	0.030375	0.016727	0.005135						443	-0.00143	-3.34e-06	0.004705	0.00649	0.008807						443	0.000879	0.00181	0.004604	-0.00269	-0.0047
692.5	0.00644811	0.0049938	0.00480857	2.77e-05	0.00195765						692.5	-0.0017	-0.00195	-0.00174	-0.00245	-0.00238						692.5	0.074183	0.040434	0.030371	0.016725	0.005139						442.5	-0.00143	-7.38e-07	0.004714	0.006496	0.008829						442.5	0.00087	0.001823	0.004618	-0.0027	-0.0047
692	0.00642792	0.00501231	0.0048044	4.09e-05	0.00194423						692	-0.0017	-0.00195	-0.00175	-0.00245	-0.00238						692	0.074245	0.040456	0.030367	0.01672	0.005142						442	-0.00143	1.11e-05	0.004735	0.006508	0.00886						442	0.00087	0.001835	0.004637	-0.00271	-0.0047
691.5	0.00640674	0.00502022	0.00480198	4.61e-05	0.00193592						691.5	-0.0017	-0.00196	-0.00176	-0.00245	-0.00238						691.5	0.074314	0.040484	0.030367	0.016717	0.005149						441.5	-0.00143	8.11e-06	0.004744	0.006511	0.00888						441.5	0.000853	0.001845	0.004655	-0.00271	-0.0047
691	0.00639696	0.00502584	0.00481462	5.24e-05	0.00194121						691	-0.00171	-0.00196	-0.00177	-0.00246	-0.00239						691	0.07438	0.040508	0.030367	0.016712	0.005154						441	-0.00144	6.57e-06	0.004742	0.006509	0.008897						441	0.000846	0.001863	0.004679	-0.0027	-0.0047
690.5	0.00638239	0.00502956	0.00481609	4.83e-05	0.00193398						690.5	-0.00171	-0.00197	-0.00177	-0.00246	-0.00239						690.5	0.074448	0.040534	0.030365	0.016708	0.005158						440.5	-0.00144	1.29e-05	0.00475	0.006512	0.008911						440.5	0.000823	0.001872	0.004691	-0.0027	-0.00471
690	0.00638329	0.00505226	0.00482574	5.82e-05	0.00194089						690	-0.00171	-0.00197	-0.00178	-0.00246	-0.00239						690	0.074515	0.040559	0.030364	0.016705	0.005163						440	-0.00145	1.32e-05	0.004751	0.006508	0.008932						440	0.000794	0.001873	0.004705	-0.00269	-0.00473
689.5	0.0063833	0.00506876	0.0048281	6.77e-05	0.00193406						689.5	-0.00171	-0.00198	-0.00179	-0.00247	-0.0024						689.5	0.074579	0.040587	0.030367	0.016703	0.005167						439.5	-0.00145	1.6e-05	0.004758	0.006507	0.008954						439.5	0.000773	0.001887	0.004718	-0.00267	-0.00474
689	0.00639967	0.00509715	0.00483996	8.94e-05	0.00193629						689	-0.00172	-0.00198	-0.0018	-0.00247	-0.0024						689	0.074641	0.040613	0.030368	0.016698	0.005171						439	-0.00145	2.55e-05	0.004772	0.006523	0.008988						439	0.000756	0.001895	0.004724	-0.00265	-0.00474
688.5	0.00641633	0.00512161	0.00484884	0.00010275	0.00193822						688.5	-0.00172	-0.00198	-0.00181	-0.00248	-0.00241						688.5	0.074708	0.040642	0.030371	0.016697	0.005175						438.5	-0.00145	2.62e-05	0.004783	0.006531	0.009019						438.5	0.000742	0.001917	0.004736	-0.00262	-0.00474
688	0.00642903	0.00515524	0.00486564	0.000127741	0.00194334						688	-0.00172	-0.00199	-0.00181	-0.00248	-0.00241						688	0.074775	0.040671	0.030374	0.016699	0.005181						438	-0.00144	3.14e-05	0.004793	0.006534	0.009045						438	0.000714	0.001923	0.004735	-0.00263	-0.00476
687.5	0.00642508	0.00516751	0.00486174	0.000127411	0.00194425						687.5	-0.00173	-0.00199	-0.00181	-0.00249	-0.00241						687.5	0.074841	0.040695	0.030373	0.016694	0.005182						437.5	-0.00144	4.1e-05	0.004802	0.006552	0.009078						437.5	0.000698	0.001936	0.00475	-0.00262	-0.00476
687	0.00641063	0.00518304	0.00485442	0.000127687	0.00193089						687	-0.00173	-0.002	-0.00182	-0.00249	-0.00242						687	0.074902	0.040719	0.030372	0.016686	0.00518						437	-0.00143	4.03e-05	0.004808	0.006556	0.009104						437	0.000698	0.001971	0.004763	-0.00261	-0.00476
686.5	0.00640315	0.00519922	0.00484394	0.000127634	0.00192104						686.5	-0.00174	-0.002	-0.00183	-0.0025	-0.00242						686.5	0.074968	0.040742	0.03037	0.016684	0.005183						436.5	-0.00142	4.91e-05	0.004825	0.006563	0.009135						436.5	0.000699	0.002007	0.004794	-0.0026	-0.00475
686	0.00640851	0.0052099	0.00483608	0.000133088	0.00191508						686	-0.00174	-0.002	-0.00183	-0.0025	-0.00242						686	0.075033	0.040769	0.030373	0.016682	0.005184						436	-0.00142	4.99e-05	0.004837	0.006574	0.00917						436	0.000672	0.002029	0.004808	-0.0026	-0.00475
685.5	0.00640614	0.00522281	0.00483218	0.000136596	0.00190746						685.5	-0.00174	-0.002	-0.00184	-0.0025	-0.00242						685.5	0.075099	0.040796	0.030377	0.016679	0.005185						435.5	-0.00142	5.86e-05	0.004844	0.006589	0.009205						435.5	0.000657	0.002051	0.004823	-0.00258	-0.00474
685	0.00640956	0.00524356	0.00483833	0.000145622	0.00190729						685	-0.00174	-0.002	-0.00184	-0.00251	-0.00242						685	0.075161	0.040821	0.030378	0.016677	0.005187						435	-0.00142	6.24e-05	0.00486	0.0066	0.009239						435	0.000654	0.00208	0.004843	-0.00257	-0.00473
684.5	0.0064119	0.00526929	0.00485223	0.000160911	0.00190832						684.5	-0.00175	-0.00201	-0.00185	-0.00251	-0.00242						684.5	0.075228	0.040851	0.030381	0.016674	0.005192						434.5	-0.00142	6.03e-05	0.004866	0.006613	0.009273						434.5	0.000653	0.002109	0.004861	-0.00255	-0.00472
684	0.00642761	0.00529654	0.00487009	0.000182223	0.00191029						684	-0.00175	-0.00201	-0.00186	-0.00252	-0.00243						684	0.075295	0.04088	0.030387	0.016669	0.005196						434	-0.00141	6.54e-05	0.004878	0.006635	0.009311						434	0.00064	0.002114	0.00487	-0.00255	-0.00473
683.5	0.00644662	0.00532223	0.00487662	0.000196695	0.00191465						683.5	-0.00176	-0.00202	-0.00187	-0.00253	-0.00243						683.5	0.075359	0.040908	0.030389	0.016663	0.005198						433.5	-0.00141	6.8e-05	0.004894	0.006646	0.009344						433.5	0.000642	0.002124	0.00487	-0.00254	-0.00473
683	0.00645557	0.00533798	0.00487166	0.000202015	0.00190844						683	-0.00176	-0.00203	-0.00188	-0.00253	-0.00243						683	0.075426	0.040937	0.030395	0.016663	0.005203						433	-0.00141	7.61e-05	0.004902	0.006662	0.009383						433	0.000648	0.002127	0.004871	-0.00253	-0.00473
682.5	0.00647511	0.00535346	0.00486828	0.000204983	0.00190403						682.5	-0.00176	-0.00203	-0.00188	-0.00254	-0.00243						682.5	0.075493	0.040967	0.030398	0.016661	0.005207						432.5	-0.00141	8.57e-05	0.004912	0.006671	0.009412						432.5	0.000666	0.002145	0.004885	-0.00254	-0.00473
682	0.00649669	0.00536806	0.00487908	0.000219007	0.00189823						682	-0.00177	-0.00204	-0.00189	-0.00254	-0.00244						682	0.075557	0.040995	0.030398	0.016656	0.005209						432	-0.00141	9.69e-05	0.004922	0.006687	0.009449						432	0.000665	0.002144	0.004882	-0.00256	-0.00473
681.5	0.00650993	0.00537776	0.00488416	0.000231914	0.00189584						681.5	-0.00177	-0.00205	-0.0019	-0.00255	-0.00244						681.5	0.075624	0.041024	0.030398	0.016653	0.005212						431.5	-0.00141	9.75e-05	0.004937	0.006703	0.009498						431.5	0.000674	0.002151	0.004904	-0.00256	-0.00472
681	0.0065137	0.00538145	0.00489285	0.000242404	0.00189395						681	-0.00177	-0.00206	-0.00191	-0.00255	-0.00244						681	0.075691	0.041055	0.030404	0.016653	0.005218						431	-0.0014	0.000107	0.004943	0.006709	0.009538						431	0.000667	0.002148	0.004909	-0.00258	-0.00473
680.5	0.00649998	0.00538506	0.0048877	0.000237089	0.00188908						680.5	-0.00178	-0.00207	-0.00192	-0.00256	-0.00245						680.5	0.075759	0.041088	0.03041	0.016654	0.005222						430.5	-0.00139	0.00012	0.004959	0.006724	0.009575						430.5	0.000664	0.002148	0.004927	-0.00259	-0.00472
680	0.0065102	0.00540034	0.00489838	0.000251057	0.00190022						680	-0.00179	-0.00207	-0.00192	-0.00256	-0.00245						680	0.075827	0.041122	0.030419	0.016653	0.005224						430	-0.00139	0.000132	0.004978	0.006741	0.00962						430	0.000659	0.002148	0.004944	-0.00261	-0.00473
679.5	0.00650924	0.0054064	0.00489965	0.000254353	0.00189423						679.5	-0.00179	-0.00208	-0.00193	-0.00257	-0.00246						679.5	0.075895	0.041151	0.030422	0.016651	0.005228						429.5	-0.00139	0.000137	0.004985	0.006749	0.009657						429.5	0.000654	0.002148	0.004953	-0.00263	-0.00473
679	0.00652389	0.0054272	0.004909	0.000283123	0.00189804						679	-0.00179	-0.00209	-0.00194	-0.00258	-0.00246						679	0.075963	0.041182	0.030427	0.016648	0.00523						429	-0.00139	0.000131	0.004989	0.006748	0.009687						429	0.000667	0.002161	0.00498	-0.00264	-0.00473
678.5	0.00653157	0.00544699	0.00491367	0.000286548	0.00189531						678.5	-0.0018	-0.0021	-0.00195	-0.00259	-0.00247						678.5	0.076029	0.04121	0.03042	0.016643	0.00523						428.5	-0.00138	0.000151	0.005008	0.006765	0.009724						428.5	0.000668	0.002169	0.004989	-0.00267	-0.00474
678	0.00655644	0.0054741	0.00492059	0.00029041	0.00189959						678	-0.0018	-0.0021	-0.00196	-0.0026	-0.00248						678	0.076097	0.04124	0.030421	0.016643	0.005234						428	-0.00138	0.000171	0.005021	0.006776	0.009762						428	0.000672	0.002166	0.005007	-0.00268	-0.00474
677.5	0.00655446	0.00549007	0.00492247	0.000289186	0.00189372						677.5	-0.0018	-0.00211	-0.00197	-0.0026	-0.00249						677.5	0.076161	0.04127	0.030425	0.016641	0.005234						427.5	-0.00138	0.000168	0.005034	0.006779	0.009794						427.5	0.000687	0.002184	0.005028	-0.00269	-0.00474
677	0.00657421	0.00551168	0.00493497	0.000304099	0.00190206						677	-0.00181	-0.00212	-0.00198	-0.00261	-0.00249						677	0.076228	0.041299	0.03043	0.016638	0.005236						427	-0.00138	0.000176	0.005039	0.006795	0.009835						427	0.000682	0.002189	0.005046	-0.0027	-0.00474
676.5	0.00658857	0.00553478	0.00495032	0.000319797	0.0019208						676.5	-0.00181	-0.00213	-0.00198	-0.00261	-0.0025						676.5	0.076292	0.041332	0.030434	0.016636	0.005239						426.5	-0.00138	0.00018	0.00505	0.006808	0.009874						426.5	0.000685	0.002199	0.005062	-0.00271	-0.00474
676	0.00661282	0.00555817	0.00496805	0.000344094	0.00193508						676	-0.00181	-0.00214	-0.00199	-0.00262	-0.00251						676	0.076355	0.041362	0.030437	0.016631	0.00524						426	-0.00138	0.000181	0.00506	0.006816	0.009906						426	0.000687	0.002215	0.005087	-0.0027	-0.00474
675.5	0.00663598	0.00557758	0.00498992	0.000361446	0.00194136						675.5	-0.00182	-0.00214	-0.002	-0.00263	-0.00252						675.5	0.076424	0.041395	0.030446	0.016635	0.005243						425.5	-0.00138	0.00018	0.005062	0.006826	0.009937						425.5	0.000697	0.002221	0.00511	-0.00269	-0.00473
675	0.00664096	0.00559113	0.00499121	0.000370653	0.00193909						675	-0.00182	-0.00215	-0.00201	-0.00263	-0.00252						675	0.07649	0.041426	0.030454	0.016636	0.005242						425	-0.00138	0.000192	0.005071	0.006839	0.009962						425	0.000711	0.002225	0.005126	-0.00268	-0.00473
674.5	0.00665691	0.00560289	0.00500136	0.000370641	0.00194913						674.5	-0.00182	-0.00215	-0.00202	-0.00264	-0.00253						674.5	0.076554	0.041456	0.030454	0.016631	0.005242						424.5	-0.00139	0.0002	0.005084	0.006854	0.009993						424.5	0.000716	0.00223	0.00514	-0.00266	-0.00473
674	0.00665218	0.00561421	0.0049996	0.000370432	0.00195338						674	-0.00182	-0.00215	-0.00202	-0.00264	-0.00253						674	0.076617	0.041487	0.030456	0.016627	0.005245						424	-0.00139	0.000198	0.005089	0.006867	0.01003						424	0.000736	0.002239	0.005154	-0.0026	-0.00474
673.5	0.00666314	0.00563824	0.00500811	0.000374073	0.00197501						673.5	-0.00183	-0.00215	-0.00203	-0.00265	-0.00254						673.5	0.076677	0.041522	0.030462	0.016624	0.005251						423.5	-0.00141	0.000194	0.005085	0.006872	0.010059						423.5	0.000756	0.002234	0.005164	-0.00257	-0.00474
673	0.00668142	0.00565396	0.00502138	0.000396501	0.00199177						673	-0.00183	-0.00216	-0.00204	-0.00266	-0.00254						673	0.076739	0.041558	0.030468	0.016622	0.005254						423	-0.0014	0.000213	0.005103	0.006893	0.010109						423	0.000776	0.002227	0.005173	-0.00255	-0.00475
672.5	0.00670184	0.00568376	0.00504826	0.000415003	0.00201309						672.5	-0.00184	-0.00217	-0.00205	-0.00267	-0.00255						672.5	0.076803	0.041592	0.030476	0.016619	0.005257						422.5	-0.0014	0.000226	0.005113	0.006916	0.01015						422.5	0.000789	0.002232	0.005182	-0.00252	-0.00476
672	0.00671478	0.00569377	0.00506586	0.000424136	0.0020221						672	-0.00184	-0.00218	-0.00205	-0.00267	-0.00256						672	0.076867	0.041624	0.030485	0.016616	0.005258						422	-0.00141	0.000228	0.005118	0.006936	0.010195						422	0.000804	0.002245	0.005197	-0.00249	-0.00477
671.5	0.00671257	0.0056994	0.00509146	0.000427135	0.00201666						671.5	-0.00185	-0.00218	-0.00206	-0.00267	-0.00256						671.5	0.076932	0.041658	0.030495	0.016616	0.00526						421.5	-0.0014	0.000231	0.005138	0.00695	0.010248						421.5	0.000824	0.002249	0.005203	-0.00249	-0.00478
671	0.00672957	0.00571332	0.0051208	0.000435702	0.00202872						671	-0.00186	-0.00219	-0.00207	-0.00268	-0.00257						671	0.076998	0.041694	0.030503	0.016616	0.005262						421	-0.0014	0.000232	0.005138	0.006967	0.010288						421	0.000845	0.002268	0.005208	-0.00251	-0.00479
670.5	0.00673454	0.0057346	0.00514539	0.000437566	0.00202588						670.5	-0.00186	-0.00219	-0.00207	-0.00269	-0.00257						670.5	0.077064	0.04173	0.030508	0.016616	0.005266						420.5	-0.00138	0.000245	0.005163	0.006995	0.010342						420.5	0.000866	0.002307	0.005249	-0.00251	-0.00478
670	0.00674449	0.00576389	0.00516221	0.000447626	0.00203624						670	-0.00187	-0.0022	-0.00208	-0.00269	-0.00257						670	0.077131	0.041761	0.030512	0.016615	0.00527						420	-0.00138	0.000244	0.005175	0.007015	0.010379						420	0.000879	0.002349	0.005267	-0.00251	-0.00476
669.5	0.00675097	0.00579407	0.00518011	0.000461663	0.0020497						669.5	-0.00187	-0.0022	-0.00209	-0.0027	-0.00258						669.5	0.077202	0.041795	0.030518	0.016618	0.005277						419.5	-0.00138	0.000257	0.005192	0.007039	0.010436						419.5	0.000892	0.002388	0.005297	-0.0025	-0.00475
669	0.00676219	0.00581635	0.0051992	0.000480666	0.00207369						669	-0.00187	-0.00221	-0.0021	-0.0027	-0.00258						669	0.077266	0.041825	0.030523	0.016615	0.005278						419	-0.00138	0.000269	0.005215	0.007061	0.010493						419	0.0009	0.00241	0.005308	-0.00251	-0.00475
668.5	0.00677698	0.00584599	0.00522374	0.000498052	0.00208939						668.5	-0.00188	-0.00221	-0.00211	-0.00271	-0.00259						668.5	0.077335	0.041857	0.030529	0.016615	0.005286						418.5	-0.00137	0.000278	0.005238	0.00709	0.010542						418.5	0.00092	0.002443	0.005335	-0.0025	-0.00475
668	0.00679826	0.00586521	0.00525972	0.000521828	0.00210552						668	-0.00188	-0.00222	-0.00212	-0.00272	-0.0026						668	0.077404	0.041889	0.030537	0.016615	0.005291						418	-0.00137	0.000292	0.005257	0.007121	0.010609						418	0.000917	0.002469	0.00536	-0.00248	-0.00474
667.5	0.00681805	0.00589338	0.00529058	0.000530453	0.00212331						667.5	-0.00188	-0.00223	-0.00213	-0.00272	-0.0026						667.5	0.077472	0.041917	0.030541	0.016611	0.005294						417.5	-0.00137	0.000305	0.005271	0.007148	0.010658						417.5	0.000908	0.002479	0.005362	-0.00248	-0.00473
667	0.00683281	0.00591424	0.00533118	0.000544388	0.00214142						667	-0.00188	-0.00223	-0.00214	-0.00273	-0.00261						667	0.077542	0.041946	0.030545	0.016611	0.005293						417	-0.00137	0.000309	0.005294	0.007182	0.010715						417	0.000909	0.002479	0.005381	-0.00249	-0.00474
666.5	0.00686168	0.00594346	0.00536814	0.000553686	0.00216936						666.5	-0.00188	-0.00224	-0.00215	-0.00273	-0.00261						666.5	0.077611	0.041974	0.030545	0.016607	0.005294						416.5	-0.00137	0.000315	0.0053	0.007207	0.010765						416.5	0.000924	0.002482	0.005399	-0.00249	-0.00473
666	0.00687513	0.00596663	0.00539525	0.000565511	0.00218685						666	-0.00189	-0.00224	-0.00215	-0.00274	-0.00262						666	0.077678	0.042006	0.030545	0.016606	0.005297						416	-0.00136	0.00033	0.005327	0.007249	0.010824						416	0.00093	0.00249	0.005424	-0.00249	-0.00472
665.5	0.00689738	0.00599713	0.00544899	0.000592838	0.00220144						665.5	-0.00189	-0.00225	-0.00216	-0.00275	-0.00263						665.5	0.07775	0.04204	0.03055	0.016609	0.005304						415.5	-0.00135	0.000343	0.005355	0.007286	0.010882						415.5	0.000929	0.002509	0.005446	-0.00248	-0.00471
665	0.00690847	0.006012	0.00549211	0.000606951	0.00220992						665	-0.00189	-0.00226	-0.00217	-0.00275	-0.00263						665	0.07782	0.042073	0.030553	0.016607	0.005308						415	-0.00135	0.000352	0.005367	0.007319	0.010933						415	0.000925	0.002489	0.005451	-0.00249	-0.00472
664.5	0.00691596	0.00603314	0.00554086	0.000613297	0.00221867						664.5	-0.00189	-0.00226	-0.00218	-0.00276	-0.00264						664.5	0.077887	0.042102	0.030556	0.016601	0.005312						414.5	-0.00135	0.000377	0.005394	0.007361	0.010993						414.5	0.000944	0.002494	0.005479	-0.00247	-0.00471
664	0.00692638	0.00604297	0.00557348	0.000617459	0.00222554						664	-0.00189	-0.00227	-0.00219	-0.00277	-0.00265						664	0.077959	0.042135	0.030563	0.0166	0.005316						414	-0.00135	0.000396	0.005419	0.007396	0.011047						414	0.000963	0.002498	0.005506	-0.00245	-0.00471
663.5	0.00694282	0.00606879	0.00562549	0.000635104	0.00223473						663.5	-0.00189	-0.00227	-0.0022	-0.00278	-0.00266						663.5	0.078028	0.04217	0.030568	0.016597	0.005316						413.5	-0.00133	0.00043	0.005451	0.007449	0.011121						413.5	0.000995	0.002512	0.005555	-0.00242	-0.00471
663	0.00695071	0.00607708	0.00566886	0.000642049	0.00223314						663	-0.00189	-0.00228	-0.00221	-0.00278	-0.00267						663	0.078098	0.042203	0.030574	0.01659	0.005317						413	-0.00131	0.000457	0.005479	0.007501	0.011178						413	0.001012	0.002525	0.005604	-0.0024	-0.00471
662.5	0.00695762	0.00609498	0.00572371	0.000651956	0.00224422						662.5	-0.00189	-0.00228	-0.00222	-0.00279	-0.00268						662.5	0.07817	0.042238	0.030577	0.016586	0.005321						412.5	-0.0013	0.000477	0.005505	0.007549	0.011249						412.5	0.001031	0.002529	0.005627	-0.00237	-0.00471
662	0.00697068	0.00610787	0.00577772	0.00064647	0.00225701						662	-0.00189	-0.00229	-0.00223	-0.00279	-0.00269						662	0.078245	0.042274	0.030586	0.016583	0.005327						412	-0.0013	0.000488	0.005533	0.007592	0.011318						412	0.001081	0.002549	0.005686	-0.00235	-0.0047
661.5	0.00697975	0.00613412	0.00582933	0.000654124	0.00226594						661.5	-0.00189	-0.0023	-0.00224	-0.0028	-0.0027						661.5	0.078318	0.042309	0.03059	0.016577	0.00533						411.5	-0.00128	0.0005	0.005563	0.007641	0.011385						411.5	0.001098	0.002552	0.005729	-0.00234	-0.0047
661	0.0069831	0.00615031	0.00587468	0.000653992	0.00227401						661	-0.00189	-0.0023	-0.00225	-0.0028	-0.00271						661	0.07839	0.04234	0.030593	0.016569	0.005332						411	-0.00126	0.000526	0.005591	0.0077	0.011459						411	0.001118	0.002557	0.005761	-0.00233	-0.00472
660.5	0.00699599	0.00616645	0.00591886	0.000673997	0.00228286						660.5	-0.0019	-0.00231	-0.00225	-0.00281	-0.00272						660.5	0.078465	0.042376	0.030598	0.016564	0.005338						410.5	-0.00126	0.000541	0.00562	0.007747	0.011524						410.5	0.001155	0.002577	0.005801	-0.00232	-0.00472
660	0.00701815	0.00618907	0.00598221	0.000694368	0.00230383						660	-0.0019	-0.00231	-0.00226	-0.00282	-0.00273						660	0.078539	0.042412	0.030606	0.016558	0.005342						410	-0.00125	0.00056	0.005659	0.007808	0.011591						410	0.001178	0.00257	0.005823	-0.00233	-0.00473
659.5	0.00703857	0.00620604	0.00604673	0.000706882	0.0023318						659.5	-0.0019	-0.00232	-0.00228	-0.00283	-0.00274						659.5	0.078615	0.042448	0.030615	0.016553	0.005348						409.5	-0.00124	0.000582	0.005693	0.007864	0.011663						409.5	0.00121	0.002584	0.005846	-0.00234	-0.00474
659	0.00705347	0.00623488	0.00611281	0.000726662	0.00235991						659	-0.00189	-0.00232	-0.00228	-0.00283	-0.00275						659	0.078686	0.042484	0.030622	0.016547	0.00535						409	-0.00124	0.000599	0.00572	0.007915	0.01173						409	0.001233	0.002599	0.005879	-0.00232	-0.00474
658.5	0.00706697	0.00625916	0.00618	0.000742555	0.00237815						658.5	-0.00189	-0.00232	-0.00229	-0.00284	-0.00276						658.5	0.078759	0.042516	0.030627	0.016538	0.005351						408.5	-0.00123	0.000629	0.005757	0.007985	0.0118						408.5	0.001258	0.002617	0.005913	-0.00232	-0.00474
658	0.00708442	0.00628076	0.00624679	0.000764787	0.00239671						658	-0.00189	-0.00233	-0.0023	-0.00284	-0.00276						658	0.078832	0.042549	0.03063	0.016534	0.005351						408	-0.00123	0.000639	0.005792	0.008038	0.011867						408	0.001288	0.002652	0.005921	-0.00233	-0.00473
657.5	0.00708772	0.00630141	0.0063002	0.000760733	0.00240233						657.5	-0.00189	-0.00233	-0.00231	-0.00285	-0.00277						657.5	0.078903	0.042582	0.030631	0.016526	0.005353						407.5	-0.00122	0.000643	0.005822	0.008101	0.011946						407.5	0.001319	0.002668	0.005948	-0.00232	-0.00471
657	0.00709509	0.00632182	0.00635102	0.000776268	0.00242144						657	-0.00189	-0.00234	-0.00231	-0.00285	-0.00278						657	0.078975	0.042615	0.030636	0.016519	0.005357						407	-0.00123	0.000651	0.005821	0.008146	0.012024						407	0.001345	0.002708	0.005977	-0.0023	-0.00467
656.5	0.00710796	0.00635009	0.00639769	0.000795763	0.00244408						656.5	-0.0019	-0.00234	-0.00232	-0.00286	-0.00278						656.5	0.079051	0.042651	0.030644	0.016515	0.005366						406.5	-0.00124	0.000657	0.00585	0.008195	0.012093						406.5	0.001356	0.002728	0.005995	-0.00229	-0.00466
656	0.00713739	0.00638402	0.00645811	0.00083985	0.00247748						656	-0.0019	-0.00235	-0.00233	-0.00287	-0.0028						656	0.079122	0.042687	0.030652	0.01651	0.005369						406	-0.00125	0.000667	0.005876	0.008265	0.012154						406	0.001399	0.002751	0.006034	-0.00228	-0.00465
655.5	0.00716085	0.0064123	0.00650427	0.000866161	0.00249809						655.5	-0.00191	-0.00235	-0.00234	-0.00288	-0.00281						655.5	0.079195	0.042718	0.030657	0.016504	0.005368						405.5	-0.00123	0.000705	0.005917	0.008343	0.012242						405.5	0.001433	0.002793	0.006056	-0.00228	-0.00463
655	0.00716751	0.00643093	0.00653956	0.000877456	0.00251131						655	-0.00191	-0.00236	-0.00235	-0.00289	-0.00282						655	0.079268	0.042754	0.03067	0.016502	0.005375						405	-0.00123	0.000727	0.005956	0.008429	0.012323						405	0.001499	0.002835	0.006126	-0.00225	-0.00461
654.5	0.00716514	0.00644586	0.00655598	0.000874242	0.00251939						654.5	-0.00192	-0.00237	-0.00235	-0.0029	-0.00283						654.5	0.079344	0.042792	0.03068	0.016502	0.005379						404.5	-0.00123	0.000747	0.005984	0.00851	0.012393						404.5	0.001568	0.002865	0.006164	-0.00221	-0.00457
654	0.00717587	0.00647	0.00658141	0.000882162	0.00253889						654	-0.00192	-0.00237	-0.00236	-0.00291	-0.00284						654	0.079417	0.042824	0.030687	0.016499	0.005383						404	-0.00122	0.000788	0.006039	0.008603	0.012491						404	0.001633	0.002897	0.006199	-0.00219	-0.00458
653.5	0.00719062	0.00650155	0.00661567	0.000893834	0.00256401						653.5	-0.00192	-0.00238	-0.00237	-0.00291	-0.00285						653.5	0.079491	0.042858	0.0307	0.0165	0.005387						403.5	-0.0012	0.000813	0.00609	0.008707	0.012592						403.5	0.001716	0.002936	0.006228	-0.0022	-0.00458
653	0.00722509	0.00653937	0.00666037	0.000922696	0.00259329						653	-0.00193	-0.00238	-0.00238	-0.00292	-0.00286						653	0.079564	0.042894	0.030712	0.016501	0.005393						403	-0.00118	0.000851	0.006149	0.008815	0.012682						403	0.001784	0.002985	0.006269	-0.00219	-0.00457
652.5	0.00725509	0.00657158	0.00669618	0.000939221	0.00261511						652.5	-0.00193	-0.00239	-0.00238	-0.00293	-0.00287						652.5	0.079634	0.042927	0.030722	0.016496	0.005394						402.5	-0.00116	0.000891	0.006193	0.008921	0.012785						402.5	0.00184	0.003	0.006276	-0.00219	-0.00459
652	0.00728242	0.00661546	0.00672707	0.000963771	0.00264059						652	-0.00194	-0.00239	-0.00239	-0.00293	-0.00288						652	0.079712	0.042963	0.030736	0.016497	0.005401						402	-0.00115	0.000907	0.006245	0.009029	0.012886						402	0.001905	0.003044	0.0063	-0.00219	-0.00457
651.5	0.00729368	0.00663943	0.00675097	0.000971383	0.00264721						651.5	-0.00194	-0.0024	-0.00241	-0.00294	-0.00289						651.5	0.079789	0.042999	0.03075	0.016497	0.005409						401.5	-0.00114	0.000938	0.006297	0.009143	0.012986						401.5	0.002002	0.003135	0.006334	-0.00218	-0.00455
651	0.00730376	0.00665722	0.00676854	0.000973107	0.00265567						651	-0.00194	-0.00241	-0.00242	-0.00295	-0.00291						651	0.079868	0.043034	0.030765	0.016499	0.005415						401	-0.00113	0.00096	0.006356	0.009258	0.013073						401	0.002066	0.003179	0.006358	-0.00218	-0.00455
650.5	0.00731659	0.00667208	0.00678592	0.000971138	0.00266432						650.5	-0.00195	-0.00242	-0.00243	-0.00296	-0.00292						650.5	0.079945	0.04307	0.030776	0.016497	0.005416						400.5	-0.00111	0.000987	0.006445	0.009385	0.013173						400.5	0.002169	0.003263	0.006424	-0.00215	-0.00449
650	0.00734045	0.00668006	0.00679567	0.000970832	0.00267763						650	-0.00195	-0.00242	-0.00243	-0.00296	-0.00294						650	0.080022	0.043104	0.030785	0.016494	0.005417						400	-0.00074	0.000891	0.006401	0.009138	0.013301						400	0.002608	0.003244	0.006724	-0.00213	-0.00442
649.5	0.00738457	0.00670358	0.00682536	0.000992429	0.00270431						649.5	-0.00195	-0.00243	-0.00244	-0.00297	-0.00294						649.5	0.080102	0.04314	0.030793	0.016492	0.005418						399.5	-0.00073	0.000912	0.00644	0.009236	0.013377						399.5	0.002721	0.003333	0.006779	-0.00209	-0.0044
649	0.00741369	0.00672446	0.0068513	0.00101337	0.00273245						649	-0.00195	-0.00243	-0.00245	-0.00298	-0.00295						649	0.08018	0.043176	0.030802	0.016491	0.00542						399	-0.00072	0.000939	0.006475	0.009329	0.013457						399	0.002838	0.003406	0.00682	-0.00204	-0.00438
648.5	0.00743601	0.00676649	0.00687392	0.00103823	0.00275276						648.5	-0.00195	-0.00244	-0.00246	-0.00298	-0.00296						648.5	0.080256	0.043209	0.030808	0.016484	0.005423						398.5	-0.00072	0.000955	0.006509	0.009426	0.013516						398.5	0.00299	0.003518	0.006871	-0.00201	-0.00435
648	0.00744286	0.00677722	0.00687965	0.00104485	0.00275896						648	-0.00195	-0.00244	-0.00247	-0.00299	-0.00298						648	0.080335	0.043244	0.030818	0.01648	0.005427						398	-0.00071	0.000979	0.006564	0.009535	0.013626						398	0.003134	0.00361	0.006912	-0.00198	-0.00433
647.5	0.00746468	0.00680002	0.00688698	0.00104663	0.00277131						647.5	-0.00195	-0.00245	-0.00248	-0.003	-0.00299						647.5	0.080415	0.04328	0.030831	0.016476	0.00543						397.5	-0.0007	0.001002	0.006602	0.009616	0.013712						397.5	0.003325	0.003755	0.006983	-0.00194	-0.0043
647	0.00750216	0.00682133	0.00690824	0.00106066	0.00279867						647	-0.00196	-0.00246	-0.00249	-0.003	-0.003						647	0.080501	0.043317	0.030842	0.016471	0.005433						397	-0.0007	0.001008	0.006648	0.009717	0.013797						397	0.00353	0.003891	0.007084	-0.0019	-0.00427
646.5	0.00753802	0.00685399	0.00693867	0.00108351	0.0028302						646.5	-0.00196	-0.00247	-0.0025	-0.00302	-0.00301						646.5	0.080584	0.043351	0.030851	0.016465	0.005437						396.5	-0.00069	0.001046	0.006708	0.009822	0.013914						396.5	0.0038	0.004045	0.007157	-0.00185	-0.00424
646	0.00755193	0.00687542	0.00695342	0.00109815	0.00284859						646	-0.00196	-0.00247	-0.00251	-0.00302	-0.00303						646	0.080666	0.043384	0.030861	0.016464	0.005441						396	-0.00069	0.001069	0.006748	0.009897	0.014006						396	0.004148	0.004206	0.007264	-0.00184	-0.00423
645.5	0.00757515	0.00690553	0.00697696	0.00111393	0.00286651						645.5	-0.00196	-0.00247	-0.00251	-0.00303	-0.00304						645.5	0.080749	0.043419	0.030873	0.016462	0.005448						395.5	-0.00068	0.001082	0.006791	0.010001	0.014096						395.5	0.004521	0.004409	0.007407	-0.00182	-0.0042
645	0.00759787	0.00694006	0.00700569	0.0011303	0.00289537						645	-0.00197	-0.00248	-0.00252	-0.00304	-0.00305						645	0.080828	0.043447	0.030881	0.016455	0.005452						395	-0.00068	0.001106	0.006835	0.010092	0.014189						395	0.004979	0.004624	0.007536	-0.00177	-0.00416
644.5	0.00761978	0.0069726	0.00701721	0.00114125	0.0029123						644.5	-0.00197	-0.00249	-0.00253	-0.00305	-0.00306						644.5	0.08091	0.043477	0.030887	0.016449	0.005453						394.5	-0.00067	0.001118	0.006878	0.010187	0.014295						394.5	0.005566	0.004912	0.007686	-0.00171	-0.00413
644	0.00764246	0.00699812	0.00703661	0.0011564	0.0029242						644	-0.00198	-0.0025	-0.00254	-0.00306	-0.00307						644	0.080992	0.043507	0.030897	0.016443	0.005458						394	-0.00068	0.001136	0.006931	0.01026	0.014402						394	0.006249	0.00526	0.007867	-0.00162	-0.00409
643.5	0.00767676	0.00702171	0.00706406	0.00117513	0.00294433						643.5	-0.00198	-0.0025	-0.00254	-0.00307	-0.00309						643.5	0.081071	0.043537	0.030904	0.016437	0.005462						393.5	-0.00067	0.001151	0.006971	0.01034	0.014486						393.5	0.007054	0.005672	0.008079	-0.00151	-0.00401
643	0.00770079	0.00703755	0.00709002	0.00118951	0.00295789						643	-0.00198	-0.00251	-0.00255	-0.00308	-0.0031						643	0.08115	0.043566	0.030913	0.016432	0.005469						393	-0.00066	0.001154	0.007021	0.010412	0.014591						393	0.008016	0.006154	0.008307	-0.00138	-0.00393
642.5	0.00772908	0.00706831	0.00712457	0.00121145	0.00298698						642.5	-0.00198	-0.00252	-0.00256	-0.00308	-0.00312						642.5	0.081233	0.0436	0.030926	0.016432	0.005479						392.5	-0.00066	0.001173	0.007068	0.010493	0.014706						392.5	0.009153	0.006757	0.008594	-0.00124	-0.00385
642	0.00775382	0.00709802	0.0071524	0.00122616	0.00300056						642	-0.00198	-0.00252	-0.00257	-0.00309	-0.00313						642	0.081316	0.043633	0.030937	0.016436	0.005481						392	-0.00065	0.001184	0.007103	0.010561	0.014818						392	0.010516	0.00744	0.008935	-0.0011	-0.00377
641.5	0.00777527	0.0071234	0.00717185	0.00122302	0.00301716						641.5	-0.00198	-0.00253	-0.00258	-0.0031	-0.00314						641.5	0.081396	0.043662	0.030949	0.016433	0.005486						391.5	-0.00065	0.001209	0.007137	0.010629	0.014907						391.5	0.012109	0.008296	0.009359	-0.0009	-0.00368
641	0.00780845	0.00715274	0.00719366	0.00123635	0.00303591						641	-0.00199	-0.00253	-0.00258	-0.00311	-0.00315						641	0.081476	0.043692	0.03096	0.016432	0.005493						391	-0.00064	0.001248	0.007178	0.010722	0.015055						391	0.013994	0.009209	0.009827	-0.00068	-0.00357
640.5	0.00781909	0.00716597	0.00720788	0.00124934	0.00304794						640.5	-0.00199	-0.00254	-0.00259	-0.00312	-0.00316						640.5	0.081554	0.043719	0.030969	0.01643	0.005497						390.5	-0.00064	0.001279	0.00721	0.010792	0.015185						390.5	0.016193	0.010337	0.010387	-0.00046	-0.00345
640	0.00784255	0.00719053	0.00723281	0.00126921	0.00306228						640	-0.00199	-0.00254	-0.0026	-0.00312	-0.00317						640	0.081638	0.043751	0.03098	0.016427	0.005501						390	-0.00063	0.001293	0.007227	0.01086	0.01531						390	0.018731	0.0116	0.011024	-0.00019	-0.00334
639.5	0.00787403	0.00721381	0.00726202	0.00128814	0.0030878						639.5	-0.00199	-0.00255	-0.00261	-0.00312	-0.00318						639.5	0.081721	0.043786	0.030995	0.016425	0.005508						389.5	-0.00063	0.001314	0.007263	0.01094	0.015448						389.5	0.021685	0.013079	0.011782	0.000155	-0.0032
639	0.00790226	0.00722676	0.00727877	0.00129996	0.00309619						639	-0.00199	-0.00256	-0.00262	-0.00313	-0.00319						639	0.081804	0.043822	0.031005	0.01642	0.005511						389	-0.00064	0.001324	0.007277	0.011018	0.01561						389	0.025086	0.014788	0.012647	0.000576	-0.00303
638.5	0.00793072	0.00725477	0.00730115	0.00130848	0.00311648						638.5	-0.002	-0.00256	-0.00263	-0.00314	-0.0032						638.5	0.081889	0.043859	0.031021	0.016419	0.005514						388.5	-0.00062	0.001351	0.007327	0.011125	0.01581						388.5	0.028951	0.016738	0.013625	0.001037	-0.00282
638	0.00794975	0.00726777	0.00731722	0.00132302	0.00313306						638	-0.002	-0.00256	-0.00264	-0.00314	-0.00322						638	0.08197	0.043897	0.031036	0.016415	0.00552						388	-0.00063	0.001389	0.007367	0.011219	0.016012						388	0.033259	0.01888	0.014705	0.001571	-0.0026
637.5	0.00798544	0.00728926	0.00734633	0.00134553	0.00315557						637.5	-0.002	-0.00257	-0.00264	-0.00315	-0.00323						637.5	0.082053	0.043937	0.031049	0.016414	0.005528						387.5	-0.00061	0.001422	0.007404	0.011321	0.016227						387.5	0.038006	0.021289	0.015919	0.002146	-0.00235
637	0.00800313	0.00730465	0.00736367	0.00136002	0.00317644						637	-0.00201	-0.00258	-0.00265	-0.00316	-0.00324						637	0.08214	0.043976	0.031068	0.016411	0.005537						387	-0.0006	0.001467	0.007457	0.011458	0.016483						387	0.043147	0.023867	0.017223	0.002755	-0.00207
636.5	0.00803109	0.00732622	0.00738859	0.00137514	0.00319553						636.5	-0.00201	-0.00258	-0.00266	-0.00316	-0.00325						636.5	0.082223	0.044014	0.031084	0.016405	0.005542						386.5	-0.00059	0.001491	0.007502	0.011582	0.016748						386.5	0.048564	0.026594	0.018572	0.00337	-0.00175
636	0.00806438	0.00734953	0.00742626	0.00139584	0.00322151						636	-0.00201	-0.00258	-0.00267	-0.00317	-0.00326						636	0.082307	0.044053	0.0311	0.016401	0.005546						386	-0.00058	0.001515	0.007554	0.011696	0.017011						386	0.054119	0.029426	0.019997	0.004044	-0.0014
635.5	0.00809669	0.00736496	0.00746071	0.00141245	0.00323518						635.5	-0.00201	-0.00259	-0.00268	-0.00318	-0.00327						635.5	0.082394	0.044093	0.031113	0.016397	0.005551						385.5	-0.00056	0.001549	0.007627	0.011858	0.017299						385.5	0.059624	0.032223	0.021442	0.004704	-0.00107
635	0.00813499	0.00739267	0.00749345	0.00142997	0.00325121						635	-0.00202	-0.0026	-0.00268	-0.00318	-0.00328						635	0.082478	0.044133	0.031126	0.016394	0.005555						385	-0.00054	0.00157	0.007672	0.011994	0.017583						385	0.064936	0.034935	0.022839	0.00533	-0.00075
634.5	0.0081515	0.00739739	0.00750294	0.00142209	0.00324879						634.5	-0.00202	-0.0026	-0.00269	-0.00319	-0.0033						634.5	0.082565	0.04418	0.031144	0.01639	0.00556						384.5	-0.00051	0.0016	0.007738	0.012156	0.017905						384.5	0.069762	0.03741	0.024119	0.005922	-0.00047
634	0.00818125	0.00743158	0.00752594	0.0014377	0.00326933						634	-0.00202	-0.00261	-0.0027	-0.0032	-0.00331						634	0.08265	0.044223	0.031159	0.01639	0.005568						384	-0.0005	0.001628	0.007782	0.0123	0.018196						384	0.073939	0.039565	0.025249	0.006409	-0.00022
633.5	0.00821311	0.00744809	0.0075487	0.00145376	0.00328811						633.5	-0.00203	-0.00261	-0.00271	-0.00321	-0.00332						633.5	0.08273	0.044264	0.031172	0.01639	0.005572						383.5	-0.00048	0.001652	0.007853	0.01247	0.018519						383.5	0.077239	0.041301	0.026151	0.006856	6.71e-06
633	0.00823782	0.00745946	0.00757291	0.00147119	0.00331337						633	-0.00203	-0.00262	-0.00272	-0.00322	-0.00333						633	0.082813	0.044307	0.031188	0.01639	0.005579						383	-0.00045	0.001666	0.007931	0.012636	0.018834						383	0.07955	0.04251	0.026812	0.007143	0.000125
632.5	0.00826509	0.00747751	0.00759782	0.00148927	0.00332954						632.5	-0.00204	-0.00263	-0.00272	-0.00323	-0.00334						632.5	0.082896	0.044351	0.031203	0.016391	0.005584						382.5	-0.00042	0.001691	0.007999	0.01279	0.019152						382.5	0.080803	0.043222	0.027166	0.007319	0.000213
632	0.0082795	0.00748939	0.00762801	0.00150518	0.00333329						632	-0.00204	-0.00263	-0.00273	-0.00324	-0.00335						632	0.082979	0.044395	0.031214	0.016393	0.00559						382	-0.0004	0.001724	0.008062	0.012958	0.019469						382	0.081048	0.043393	0.02729	0.00737	0.000267
631.5	0.00830671	0.00749742	0.00765336	0.00151064	0.00334527						631.5	-0.00204	-0.00264	-0.00274	-0.00325	-0.00336						631.5	0.083059	0.044445	0.031222	0.016392	0.00559						381.5	-0.00036	0.001749	0.008144	0.013159	0.019816						381.5	0.08043	0.043125	0.027185	0.007289	0.000267
631	0.00832685	0.0074982	0.00768101	0.00152087	0.00335542						631	-0.00205	-0.00265	-0.00275	-0.00325	-0.00337						631	0.083138	0.044483	0.031233	0.01639	0.005592						381	-0.00033	0.001796	0.008228	0.013373	0.020194						381	0.079131	0.04254	0.026902	0.007124	0.000216
630.5	0.00835217	0.00752203	0.00769689	0.00153836	0.00337119						630.5	-0.00205	-0.00266	-0.00276	-0.00326	-0.00338						630.5	0.08322	0.044522	0.031245	0.016392	0.005595						380.5	-0.00031	0.001832	0.008319	0.013587	0.020601						380.5	0.077339	0.041664	0.026461	0.006893	0.000121
630	0.0083813	0.00753701	0.00770479	0.00155998	0.00338569						630	-0.00206	-0.00266	-0.00277	-0.00326	-0.00339						630	0.083299	0.04456	0.031254	0.016389	0.005594						380	-0.00028	0.00186	0.008398	0.013826	0.021059						380	0.075358	0.040709	0.026003	0.006677	7.01e-05
629.5	0.0083909	0.00754467	0.00769658	0.00156965	0.0033925						629.5	-0.00206	-0.00266	-0.00278	-0.00327	-0.0034						629.5	0.083382	0.044602	0.031267	0.016391	0.005597						379.5	-0.00026	0.001923	0.008503	0.014141	0.021637						379.5	0.073334	0.039691	0.025494	0.006432	-5.6e-05
629	0.00842325	0.00755204	0.00769571	0.00158295	0.00340909						629	-0.00207	-0.00267	-0.00279	-0.00328	-0.00341						629	0.083463	0.044642	0.031279	0.01639	0.0056						379	-0.00025	0.00196	0.008607	0.014432	0.022263						379	0.07144	0.038766	0.025043	0.006187	-0.00015
628.5	0.00844491	0.00757242	0.00771549	0.00158755	0.00342121						628.5	-0.00207	-0.00268	-0.00281	-0.00329	-0.00343						628.5	0.083548	0.044686	0.031292	0.016392	0.005607						378.5	-0.00022	0.002025	0.008774	0.014821	0.023047						378.5	0.06981	0.037929	0.024648	0.006005	-0.00025
628	0.008486	0.0075993	0.00777194	0.00160914	0.0034427						628	-0.00208	-0.00269	-0.00282	-0.00329	-0.00344						628	0.08363	0.044723	0.0313	0.016388	0.005608						378	-0.00021	0.00208	0.008956	0.015251	0.023905						378	0.068449	0.037242	0.024307	0.00587	-0.0003
627.5	0.00850028	0.00760776	0.00783467	0.0016091	0.00344208						627.5	-0.00208	-0.0027	-0.00282	-0.0033	-0.00345						627.5	0.083712	0.044763	0.03131	0.016385	0.005607						377.5	-0.00015	0.002155	0.009181	0.01574	0.024894						377.5	0.067385	0.036708	0.024073	0.005768	-0.00034
627	0.00853059	0.00761267	0.00791821	0.0016212	0.00345322						627	-0.00208	-0.0027	-0.00283	-0.00331	-0.00346						627	0.083799	0.044805	0.031319	0.016382	0.005609						377	-0.00012	0.002238	0.009369	0.016218	0.025881						377	0.066584	0.036288	0.023891	0.005634	-0.00037
626.5	0.00854725	0.00761318	0.00799539	0.00162987	0.00347078						626.5	-0.00208	-0.0027	-0.00284	-0.00331	-0.00347						626.5	0.083886	0.044844	0.03133	0.016382	0.005614						376.5	-8.74e-05	0.002342	0.009587	0.016708	0.026899						376.5	0.066025	0.036007	0.023802	0.005549	-0.00037
626	0.00858685	0.00761644	0.00804537	0.00164056	0.00348428						626	-0.00208	-0.00271	-0.00285	-0.00332	-0.00348						626	0.083969	0.044877	0.031338	0.01638	0.005617						376	-2.19e-05	0.002465	0.009783	0.017186	0.027855						376	0.065543	0.035743	0.02372	0.00548	-0.00039
625.5	0.00861322	0.00763352	0.00810128	0.00166722	0.00349857						625.5	-0.00208	-0.00271	-0.00285	-0.00333	-0.00349						625.5	0.084055	0.044903	0.03135	0.016377	0.005621						375.5	1.16e-05	0.002553	0.009958	0.017596	0.028705						375.5	0.065128	0.035556	0.023622	0.005395	-0.00043
625	0.00864372	0.00765227	0.00813417	0.00168201	0.00351002						625	-0.00208	-0.00272	-0.00286	-0.00334	-0.0035						625	0.084145	0.044943	0.031367	0.01638	0.005631						375	3.26e-05	0.002631	0.010113	0.01797	0.029481						375	0.064828	0.035412	0.023596	0.005357	-0.00045
624.5	0.00867922	0.00767254	0.00817339	0.00169763	0.00353685						624.5	-0.00208	-0.00272	-0.00287	-0.00335	-0.00351						624.5	0.084238	0.044988	0.031379	0.016382	0.005638						374.5	6.78e-05	0.002717	0.010243	0.018336	0.030194						374.5	0.064632	0.035326	0.023527	0.005296	-0.00049
624	0.00871266	0.00768843	0.00819694	0.00169844	0.00355146						624	-0.00208	-0.00273	-0.00288	-0.00336	-0.00353						624	0.084328	0.045032	0.031392	0.016387	0.005646						374	9.94e-05	0.002846	0.010415	0.018714	0.030885						374	0.064678	0.035352	0.023555	0.005322	-0.00045
623.5	0.00874236	0.00769589	0.0082023	0.00170255	0.00355939						623.5	-0.00208	-0.00273	-0.00288	-0.00336	-0.00354						623.5	0.084421	0.045075	0.031407	0.016391	0.005655						373.5	0.000166	0.002952	0.010578	0.019074	0.03157						373.5	0.065091	0.035545	0.023663	0.005342	-0.00047
623	0.00877571	0.00770517	0.00820981	0.00172124	0.00356683						623	-0.00208	-0.00274	-0.00289	-0.00337	-0.00355						623	0.08451	0.045114	0.031419	0.016386	0.005662						373	0.000219	0.003042	0.010726	0.019392	0.032194						373	0.066083	0.036039	0.023961	0.005481	-0.00038
622.5	0.00879359	0.00771705	0.00821288	0.00173789	0.00357473						622.5	-0.00209	-0.00275	-0.0029	-0.00338	-0.00356						622.5	0.0846	0.045155	0.031432	0.016388	0.005669						372.5	0.000282	0.003157	0.010884	0.019738	0.032822						372.5	0.067733	0.036888	0.024437	0.005663	-0.00033
622	0.00883628	0.00773821	0.0082187	0.00175864	0.00359448						622	-0.00209	-0.00275	-0.00291	-0.00339	-0.00357						622	0.084687	0.045193	0.031442	0.016386	0.005673						372	0.000361	0.003286	0.011041	0.020075	0.033446						372	0.070234	0.038144	0.025165	0.005975	-0.00018
621.5	0.00888472	0.00776975	0.00822035	0.00179536	0.00362075						621.5	-0.0021	-0.00275	-0.00291	-0.00339	-0.00358						621.5	0.084777	0.04524	0.031457	0.016391	0.005679						371.5	0.000429	0.003393	0.011172	0.020397	0.034058						371.5	0.073589	0.039857	0.026127	0.006366	5.7e-05
621	0.00892186	0.00778908	0.00822466	0.0018061	0.0036381						621	-0.0021	-0.00276	-0.00292	-0.0034	-0.0036						621	0.084868	0.045283	0.031471	0.016392	0.005688						371	0.000488	0.003523	0.011318	0.020727	0.034742						371	0.077874	0.042042	0.027417	0.006871	0.000332
620.5	0.00894946	0.00780575	0.00822931	0.00182602	0.00365252						620.5	-0.0021	-0.00276	-0.00293	-0.00341	-0.00361						620.5	0.084959	0.045326	0.031486	0.016393	0.005699						370.5	0.000559	0.00363	0.011469	0.021106	0.035511						370.5	0.082956	0.044616	0.028866	0.007471	0.000619
620	0.00897073	0.0078109	0.00822865	0.0018357	0.00365425						620	-0.00211	-0.00277	-0.00294	-0.00341	-0.00363						620	0.085048	0.045369	0.0315	0.016392	0.005703						370	0.001188	0.004932	0.013429	0.025965	0.039518						370	0.092367	0.049823	0.031431	0.009449	0.00182
619.5	0.00898822	0.00780797	0.00822006	0.00183434	0.00365135						619.5	-0.00211	-0.00277	-0.00294	-0.00342	-0.00364						619.5	0.08514	0.045413	0.031516	0.01639	0.005709						369.5	0.001186	0.004988	0.013547	0.026268	0.040701						369.5	0.098909	0.053052	0.033146	0.010214	0.002203
619	0.00900214	0.00781162	0.00820557	0.00183716	0.00364263						619	-0.00211	-0.00278	-0.00295	-0.00342	-0.00365						619	0.085233	0.045458	0.03153	0.016388	0.005715						369	0.001204	0.005056	0.01376	0.026713	0.042088						369	0.105909	0.056554	0.034931	0.011021	0.002634
618.5	0.00902372	0.00781492	0.00820241	0.00183986	0.00364014						618.5	-0.00211	-0.00278	-0.00295	-0.00342	-0.00366						618.5	0.085324	0.0455	0.031543	0.016386	0.005717						368.5	0.001252	0.00517	0.014001	0.027249	0.043694						368.5	0.113256	0.060298	0.036853	0.011865	0.003057
618	0.00905748	0.00782959	0.00820232	0.00186046	0.00364912						618	-0.00211	-0.00278	-0.00296	-0.00342	-0.00367						618	0.085419	0.04554	0.031558	0.016384	0.005723						368	0.001275	0.005266	0.014251	0.027861	0.045444						368	0.120778	0.064145	0.038822	0.012725	0.00344
617.5	0.00908514	0.00784132	0.00818455	0.00187863	0.00366327						617.5	-0.00212	-0.00279	-0.00297	-0.00343	-0.00368						617.5	0.085516	0.045579	0.031573	0.016384	0.005728						367.5	0.00132	0.005398	0.01456	0.028554	0.047348						367.5	0.128456	0.068025	0.040805	0.013583	0.003907
617	0.00911045	0.00786186	0.00816406	0.00189413	0.00367107						617	-0.00212	-0.0028	-0.00298	-0.00344	-0.0037						617	0.085613	0.04562	0.031587	0.016381	0.005733						367	0.00137	0.005612	0.014919	0.029285	0.049352						367	0.136199	0.072014	0.042779	0.014442	0.004369
616.5	0.00914149	0.00788553	0.00813778	0.00190361	0.00367678						616.5	-0.00213	-0.0028	-0.00299	-0.00344	-0.00371						616.5	0.08571	0.045662	0.031604	0.016385	0.005741						366.5	0.00144	0.005762	0.015243	0.030063	0.051385						366.5	0.143932	0.076016	0.044759	0.015314	0.004852
616	0.00918408	0.00790665	0.00810782	0.00191005	0.00368125						616	-0.00213	-0.00281	-0.00299	-0.00345	-0.00372						616	0.085805	0.045707	0.031618	0.016385	0.005749						366	0.001493	0.005917	0.015561	0.030825	0.053489						366	0.151571	0.080028	0.046778	0.016139	0.005375
615.5	0.00921352	0.00792364	0.00807874	0.00192806	0.00369248						615.5	-0.00213	-0.00281	-0.003	-0.00346	-0.00373						615.5	0.085902	0.045752	0.031633	0.01639	0.005757						365.5	0.001586	0.006119	0.015945	0.031668	0.055677						365.5	0.159053	0.083861	0.048798	0.017039	0.00581
615	0.0092421	0.00793644	0.00802042	0.00194647	0.00369906						615	-0.00214	-0.00282	-0.00301	-0.00346	-0.00374						615	0.086	0.045796	0.031649	0.016393	0.00577						365	0.001636	0.006303	0.016334	0.032523	0.057895						365	0.166256	0.087528	0.050679	0.017879	0.006266
614.5	0.00928098	0.0079595	0.00797983	0.00197944	0.00370836						614.5	-0.00214	-0.00282	-0.00302	-0.00347	-0.00374						614.5	0.086093	0.045836	0.031663	0.016395	0.005778						364.5	0.00173	0.006501	0.016748	0.033426	0.060177						364.5	0.173232	0.09109	0.052575	0.018757	0.006735
614	0.00931495	0.00797661	0.00792725	0.00198791	0.00371012						614	-0.00214	-0.00283	-0.00302	-0.00348	-0.00375						614	0.086193	0.045878	0.031677	0.016397	0.005782						364	0.001803	0.006645	0.017148	0.034342	0.062529						364	0.179759	0.094475	0.054374	0.019549	0.007184
613.5	0.00935893	0.00799841	0.00789396	0.00200388	0.00372663						613.5	-0.00215	-0.00283	-0.00303	-0.00349	-0.00376						613.5	0.086293	0.045922	0.031695	0.016406	0.005791						363.5	0.001864	0.006863	0.017569	0.035305	0.064987						363.5	0.185893	0.097618	0.056048	0.020301	0.007653
613	0.00938639	0.00800942	0.00784597	0.00201622	0.00374203						613	-0.00215	-0.00284	-0.00304	-0.0035	-0.00377						613	0.086388	0.045965	0.031713	0.016415	0.005798						363	0.00197	0.007121	0.018051	0.036348	0.067559						363	0.191636	0.100574	0.057545	0.021065	0.007977
612.5	0.00941601	0.00803079	0.00779795	0.00202493	0.00374955						612.5	-0.00215	-0.00284	-0.00305	-0.0035	-0.00378						612.5	0.086484	0.046009	0.03173	0.016421	0.005804						362.5	0.002062	0.007363	0.018522	0.037442	0.070241						362.5	0.19726	0.103475	0.059067	0.021771	0.008361
612	0.00944654	0.00804187	0.0077647	0.00203872	0.00376516						612	-0.00216	-0.00285	-0.00305	-0.00351	-0.00378						612	0.086577	0.046054	0.031744	0.016428	0.005811						362	0.002129	0.007622	0.019027	0.038545	0.073						362	0.20292	0.106436	0.060601	0.022503	0.008764
611.5	0.00946983	0.00805193	0.0077171	0.00203284	0.00375808						611.5	-0.00216	-0.00285	-0.00306	-0.00352	-0.00379						611.5	0.086672	0.046099	0.03176	0.016433	0.005818						361.5	0.002206	0.007896	0.019547	0.039735	0.07591						361.5	0.208804	0.109457	0.062157	0.023227	0.009156
611	0.00949072	0.00804736	0.0076869	0.00203252	0.0037595						611	-0.00216	-0.00286	-0.00307	-0.00353	-0.0038						611	0.086765	0.04614	0.031781	0.016439	0.005823						361	0.002344	0.008208	0.02011	0.041015	0.078979						361	0.215114	0.112748	0.063779	0.024035	0.009581
610.5	0.00952152	0.00805107	0.00766025	0.00204371	0.00376201						610.5	-0.00217	-0.00287	-0.00308	-0.00354	-0.00381						610.5	0.08686	0.046186	0.031796	0.016449	0.005831						360.5	0.00245	0.008509	0.020712	0.042362	0.082209						360.5	0.222247	0.116366	0.065668	0.024935	0.010057
610	0.00955439	0.00805474	0.00765279	0.00205301	0.00377704						610	-0.00217	-0.00287	-0.00309	-0.00355	-0.00381						610	0.086954	0.046232	0.031814	0.016457	0.005837						360	0.002531	0.008805	0.021351	0.043818	0.085635						360	0.230358	0.120557	0.067866	0.025986	0.01062
609.5	0.00959055	0.0080822	0.00766515	0.00207246	0.00379497						609.5	-0.00217	-0.00287	-0.0031	-0.00355	-0.00382						609.5	0.087049	0.046275	0.031827	0.016463	0.005843						359.5	0.002635	0.009121	0.022035	0.045367	0.089293						359.5	0.239522	0.125343	0.070336	0.027131	0.011258
609	0.00961838	0.00807849	0.00764765	0.00208044	0.00379324						609	-0.00218	-0.00288	-0.0031	-0.00356	-0.00382						609	0.087142	0.046315	0.031841	0.016467	0.005848						359	0.00272	0.00941	0.022767	0.046998	0.093191						359	0.249927	0.130687	0.07307	0.028386	0.011969
608.5	0.00964818	0.00809316	0.00763308	0.00209208	0.00378517						608.5	-0.00218	-0.00288	-0.00311	-0.00356	-0.00383						608.5	0.087236	0.046356	0.031853	0.016467	0.00585						358.5	0.002889	0.009763	0.023566	0.048787	0.097385						358.5	0.261513	0.136608	0.076174	0.029811	0.012736
608	0.00968907	0.00809659	0.00760992	0.00212434	0.00380335						608	-0.00218	-0.00288	-0.00312	-0.00357	-0.00383						608	0.087336	0.0464	0.031875	0.016475	0.005858						358	0.003053	0.010177	0.024397	0.0507	0.101787						358	0.274237	0.143138	0.079524	0.031418	0.013593
607.5	0.00973085	0.0081123	0.00759917	0.00213631	0.00381696						607.5	-0.00218	-0.00288	-0.00312	-0.00357	-0.00383						607.5	0.08743	0.046442	0.031888	0.016479	0.005865						357.5	0.003212	0.010645	0.025295	0.052717	0.106452						357.5	0.287931	0.150199	0.083146	0.033066	0.014532
607	0.00976895	0.00811613	0.00759862	0.00217307	0.0038367						607	-0.00219	-0.00289	-0.00313	-0.00358	-0.00384						607	0.087528	0.046485	0.031901	0.016482	0.005871						357	0.003361	0.011046	0.026209	0.054827	0.111276						357	0.302391	0.15762	0.087007	0.034862	0.015479
606.5	0.00979426	0.00811209	0.00760194	0.0021736	0.00383838						606.5	-0.00219	-0.00289	-0.00314	-0.00359	-0.00385						606.5	0.087625	0.046529	0.031913	0.016487	0.005876						356.5	0.00352	0.011463	0.027133	0.056988	0.11628						356.5	0.317401	0.165261	0.090936	0.036737	0.016428
606	0.00983253	0.00811675	0.00761189	0.00218481	0.00384247						606	-0.0022	-0.0029	-0.00315	-0.0036	-0.00386						606	0.087728	0.046572	0.03193	0.016496	0.005882						356	0.003691	0.011908	0.028128	0.059224	0.121438						356	0.332739	0.173108	0.095013	0.03867	0.017485
605.5	0.00985061	0.00811817	0.00760553	0.00217893	0.00384467						605.5	-0.0022	-0.00291	-0.00316	-0.00361	-0.00386						605.5	0.087825	0.046613	0.031944	0.016498	0.005885						355.5	0.00387	0.01234	0.029137	0.061581	0.126792						355.5	0.348226	0.181081	0.099121	0.040652	0.018519
605	0.0099003	0.00813894	0.0076179	0.00220046	0.00386111						605	-0.00221	-0.00291	-0.00317	-0.00361	-0.00387						605	0.087919	0.046654	0.031954	0.016502	0.005886						355	0.004079	0.012762	0.030195	0.064034	0.132415						355	0.363689	0.189096	0.103253	0.04265	0.019615
604.5	0.00993301	0.00815765	0.00762697	0.0022189	0.00386466						604.5	-0.0022	-0.00291	-0.00317	-0.00361	-0.00387						604.5	0.088015	0.046697	0.031962	0.016507	0.005892						354.5	0.004267	0.013223	0.031326	0.066635	0.138402						354.5	0.379204	0.197132	0.107417	0.044664	0.020679
604	0.00997549	0.00817365	0.00762679	0.00222869	0.00387893						604	-0.0022	-0.00291	-0.00318	-0.00361	-0.00387						604	0.088113	0.046741	0.031979	0.016512	0.005895						354	0.004471	0.013704	0.03256	0.069479	0.144851						354	0.394742	0.205177	0.111523	0.046612	0.021753
603.5	0.0100002	0.00817484	0.00761102	0.00223954	0.00387811						603.5	-0.0022	-0.00291	-0.00319	-0.00362	-0.00388						603.5	0.088214	0.046785	0.031994	0.016516	0.005898						353.5	0.0047	0.014247	0.033936	0.072596	0.151915						353.5	0.410516	0.213322	0.115724	0.048597	0.022791
603	0.0100323	0.00818851	0.00761108	0.00223787	0.00388887						603	-0.0022	-0.00292	-0.0032	-0.00363	-0.00388						603	0.08832	0.046832	0.032018	0.016526	0.005909						353	0.00497	0.014838	0.035449	0.076062	0.159629						353	0.426759	0.221693	0.120038	0.050669	0.023906
602.5	0.010081	0.00820132	0.00762651	0.00225928	0.00389615						602.5	-0.00221	-0.00292	-0.00321	-0.00364	-0.00389						602.5	0.088426	0.04688	0.032037	0.016533	0.005914						352.5	0.005267	0.015511	0.03711	0.079962	0.168153						352.5	0.443556	0.230405	0.124499	0.052752	0.025018
602	0.0101317	0.00821996	0.00765699	0.00228536	0.00391783						602	-0.00221	-0.00293	-0.00321	-0.00365	-0.0039						602	0.08853	0.046926	0.032052	0.016544	0.005922						352	0.00559	0.016199	0.039021	0.084297	0.177664						352	0.460993	0.239362	0.129076	0.054855	0.026158
601.5	0.0101673	0.00823038	0.00766948	0.00230805	0.00392441						601.5	-0.00221	-0.00293	-0.00322	-0.00365	-0.0039						601.5	0.088632	0.046972	0.032064	0.016553	0.005926						351.5	0.005947	0.016941	0.04117	0.089162	0.188293						351.5	0.479238	0.248728	0.133863	0.057158	0.027336
601	0.0101936	0.00823076	0.00766962	0.00230868	0.00392394						601	-0.00221	-0.00294	-0.00322	-0.00366	-0.00391						601	0.088734	0.047019	0.032081	0.016561	0.005929						351	0.006335	0.017765	0.043565	0.094664	0.200141						351	0.498234	0.258503	0.138853	0.059488	0.028599
600.5	0.010223	0.00823855	0.00766158	0.00231681	0.00393267						600.5	-0.00221	-0.00294	-0.00322	-0.00366	-0.00391						600.5	0.088839	0.047068	0.032103	0.016571	0.005938						350.5	0.006805	0.018733	0.046315	0.100891	0.213475						350.5	0.517864	0.268534	0.143964	0.061921	0.029898
600	0.0102482	0.00824252	0.00766594	0.00233071	0.00393843						600	-0.00222	-0.00294	-0.00322	-0.00367	-0.00392						600	0.088942	0.047112	0.032121	0.016578	0.005943						350	0.007302	0.019768	0.049367	0.107872	0.228352						350	0.537878	0.278793	0.149128	0.064258	0.031182
599.5	0.0102872	0.00824427	0.00766726	0.00235678	0.00395773						599.5	-0.00222	-0.00294	-0.00323	-0.00367	-0.00392						599.5	0.089045	0.047156	0.032137	0.016581	0.005948						349.5	0.007856	0.020907	0.052766	0.115668	0.244906						349.5	0.558111	0.289055	0.154284	0.06659	0.032372
599	0.0103027	0.0082354	0.00766371	0.00236787	0.00395463						599	-0.00222	-0.00295	-0.00324	-0.00368	-0.00393						599	0.089147	0.0472	0.032155	0.016591	0.005954						349	0.008476	0.022153	0.056504	0.124226	0.263189						349	0.578362	0.299333	0.159495	0.068974	0.033649
598.5	0.0103405	0.00823758	0.00766826	0.00237671	0.00396567						598.5	-0.00222	-0.00295	-0.00324	-0.00369	-0.00393						598.5	0.089258	0.047254	0.032176	0.016601	0.005966						348.5	0.009122	0.023521	0.060587	0.133603	0.28315						348.5	0.59835	0.309482	0.16458	0.071263	0.034857
598	0.0103666	0.00824278	0.00767922	0.00238798	0.00397688						598	-0.00223	-0.00296	-0.00325	-0.0037	-0.00394						598	0.08936	0.047303	0.032192	0.016609	0.005971						348	0.009855	0.024953	0.064985	0.143684	0.304703						348	0.617968	0.319442	0.169612	0.07342	0.03609
597.5	0.0104161	0.00826978	0.00771459	0.00241982	0.00400944						597.5	-0.00224	-0.00296	-0.00326	-0.00371	-0.00395						597.5	0.089462	0.047352	0.032208	0.016618	0.00598						347.5	0.010589	0.026423	0.069561	0.154334	0.327638						347.5	0.636901	0.329035	0.174385	0.075517	0.037167
597	0.0104513	0.00827206	0.0077287	0.0024344	0.004015						597	-0.00224	-0.00296	-0.00326	-0.00371	-0.00396						597	0.089561	0.047398	0.032221	0.016628	0.005985						347	0.011387	0.027973	0.074342	0.165405	0.351675						347	0.65517	0.338311	0.17906	0.077516	0.038229
596.5	0.0104822	0.00827387	0.00772264	0.00244399	0.00402027						596.5	-0.00224	-0.00297	-0.00326	-0.00371	-0.00396						596.5	0.089658	0.047441	0.032231	0.016636	0.005989						346.5	0.012153	0.029532	0.079202	0.176735	0.376457						346.5	0.672628	0.347186	0.183504	0.079531	0.039223
596	0.0105256	0.00828105	0.0077237	0.00246046	0.00401941						596	-0.00225	-0.00297	-0.00326	-0.00372	-0.00396						596	0.089758	0.04749	0.032244	0.016645	0.005994						346	0.012909	0.031033	0.084057	0.187954	0.401397						346	0.689151	0.355581	0.187697	0.081379	0.040168
595.5	0.0105598	0.00828314	0.00772545	0.00246706	0.00401938						595.5	-0.00225	-0.00297	-0.00327	-0.00372	-0.00397						595.5	0.08986	0.04754	0.032266	0.016656	0.006001						345.5	0.013627	0.032498	0.088652	0.19885	0.425819						345.5	0.704664	0.36341	0.191535	0.083053	0.040973
595	0.0105971	0.00828957	0.00774035	0.00248647	0.0040254						595	-0.00225	-0.00298	-0.00328	-0.00372	-0.00397						595	0.089962	0.047589	0.03229	0.016665	0.006011						345	0.014273	0.033823	0.092964	0.209045	0.448954						345	0.719225	0.370758	0.195149	0.08461	0.04172
594.5	0.0106372	0.00828219	0.0077435	0.00248076	0.00403074						594.5	-0.00225	-0.00298	-0.00328	-0.00373	-0.00398						594.5	0.090061	0.047633	0.032305	0.01667	0.006017						344.5	0.014891	0.035026	0.096756	0.218159	0.4699						344.5	0.732718	0.377537	0.198539	0.086058	0.04243
594	0.0106695	0.00827918	0.00775721	0.00250293	0.00405625						594	-0.00226	-0.00298	-0.00329	-0.00374	-0.00399						594	0.09016	0.047679	0.032321	0.016677	0.006022						344	0.015341	0.035929	0.099913	0.22578	0.487734						344	0.74502	0.383778	0.201581	0.087377	0.043111
593.5	0.0107056	0.00827468	0.00776014	0.00250196	0.00405935						593.5	-0.00226	-0.00299	-0.0033	-0.00374	-0.00399						593.5	0.090257	0.04773	0.032341	0.016684	0.00603						343.5	0.015741	0.036717	0.102397	0.231749	0.501743						343.5	0.756022	0.389298	0.204309	0.088486	0.04366
593	0.0107385	0.00827188	0.00776845	0.00251062	0.004061						593	-0.00226	-0.00299	-0.0033	-0.00375	-0.00399						593	0.090356	0.047782	0.032361	0.016694	0.006037						343	0.015975	0.037189	0.104032	0.235735	0.511252						343	0.765511	0.394098	0.206634	0.08945	0.044085
592.5	0.0107752	0.00828481	0.00777753	0.00251669	0.0040622						592.5	-0.00227	-0.003	-0.00331	-0.00375	-0.004						592.5	0.090456	0.047832	0.032382	0.016703	0.006045						342.5	0.016169	0.03747	0.104891	0.237771	0.516004						342.5	0.773201	0.397866	0.208499	0.090109	0.044453
592	0.0108164	0.00827929	0.00778494	0.00254446	0.0040731						592	-0.00227	-0.003	-0.00331	-0.00376	-0.004						592	0.090556	0.047879	0.032402	0.016713	0.006053						342	0.016105	0.037413	0.104899	0.237794	0.515903						342	0.778623	0.400568	0.209802	0.090632	0.044692
591.5	0.0108557	0.00828495	0.00780018	0.00255702	0.00408921						591.5	-0.00227	-0.003	-0.00331	-0.00376	-0.00401						591.5	0.090653	0.047923	0.03242	0.016719	0.00606						341.5	0.015982	0.037155	0.1041	0.235974	0.511212						341.5	0.781336	0.401858	0.21034	0.090728	0.044641
591	0.0108963	0.00828313	0.00780616	0.00257133	0.0041076						591	-0.00227	-0.003	-0.00332	-0.00377	-0.00401						591	0.090752	0.047968	0.032438	0.016725	0.006064						341	0.015734	0.036666	0.102597	0.232398	0.502374						341	0.780731	0.401469	0.210028	0.09048	0.044374
590.5	0.0109173	0.00826917	0.0077956	0.00257377	0.0040982						590.5	-0.00227	-0.003	-0.00332	-0.00377	-0.00401						590.5	0.090854	0.048012	0.032457	0.016728	0.006069						340.5	0.015351	0.035943	0.100424	0.227205	0.490016						340.5	0.77656	0.399294	0.20883	0.089897	0.043947
590	0.0109513	0.00825694	0.00780096	0.00258381	0.00410325						590	-0.00227	-0.00301	-0.00333	-0.00377	-0.00402						590	0.090959	0.04806	0.032479	0.016739	0.006078						340	0.014925	0.035046	0.097651	0.220704	0.474784						340	0.768392	0.395208	0.206787	0.088929	0.043395
589.5	0.0109663	0.00823849	0.0077971	0.00257928	0.00408684						589.5	-0.00227	-0.00301	-0.00333	-0.00378	-0.00402						589.5	0.091057	0.048107	0.0325	0.016745	0.006085						339.5	0.014416	0.034004	0.094437	0.213234	0.457602						339.5	0.756381	0.389196	0.203739	0.08754	0.042613
589	0.0109954	0.00823141	0.00781959	0.00258303	0.0040989						589	-0.00228	-0.00301	-0.00334	-0.00379	-0.00403						589	0.091156	0.048154	0.032515	0.016746	0.006088						339	0.013827	0.0329	0.090927	0.2051	0.439189						339	0.740479	0.381142	0.199782	0.085648	0.041541
588.5	0.0110275	0.0082341	0.00782863	0.00259231	0.0041209						588.5	-0.00228	-0.00301	-0.00335	-0.0038	-0.00403						588.5	0.091258	0.048198	0.032532	0.016755	0.00609						338.5	0.013169	0.031687	0.087331	0.196661	0.420371						338.5	0.721339	0.371539	0.195116	0.083562	0.040465
588	0.0110614	0.0082285	0.00781921	0.00260237	0.00412898						588	-0.00228	-0.00301	-0.00335	-0.0038	-0.00404						588	0.091362	0.048248	0.032557	0.016764	0.0061						338	0.012544	0.030495	0.083675	0.188271	0.401994						338	0.699986	0.360784	0.189833	0.081221	0.039298
587.5	0.0110872	0.00822261	0.00783801	0.0026167	0.00414191						587.5	-0.00228	-0.00301	-0.00336	-0.0038	-0.00404						587.5	0.091467	0.048298	0.032575	0.016771	0.006108						337.5	0.011911	0.029373	0.080171	0.180308	0.384559						337.5	0.677526	0.349475	0.184317	0.078728	0.038088
587	0.0111285	0.0082156	0.00786963	0.00263492	0.00414735						587	-0.00228	-0.00301	-0.00336	-0.00381	-0.00405						587	0.091572	0.048347	0.032594	0.016778	0.006115						337	0.011335	0.028298	0.076923	0.172991	0.368596						337	0.655211	0.338185	0.178701	0.076258	0.0368
586.5	0.0111714	0.00820829	0.00790904	0.00265096	0.00416802						586.5	-0.00228	-0.00301	-0.00336	-0.00381	-0.00405						586.5	0.091678	0.048392	0.032608	0.016782	0.006117						336.5	0.010833	0.027338	0.074104	0.16652	0.354428						336.5	0.633823	0.327273	0.173259	0.073915	0.035669
586	0.0112086	0.00820104	0.00793519	0.00266828	0.00417976						586	-0.00228	-0.00301	-0.00337	-0.00382	-0.00406						586	0.091782	0.048439	0.032622	0.01679	0.006124						336	0.010373	0.026499	0.071648	0.160952	0.342238						336	0.614172	0.317306	0.168399	0.071775	0.034637
585.5	0.0112374	0.00818274	0.00794148	0.00267948	0.00418012						585.5	-0.00229	-0.00302	-0.00337	-0.00382	-0.00406						585.5	0.091887	0.048484	0.032635	0.016797	0.006124						335.5	0.01008	0.02588	0.06964	0.156359	0.332067						335.5	0.596976	0.308493	0.164021	0.069802	0.03376
585	0.0112662	0.00816068	0.0079597	0.00269456	0.00418944						585	-0.00229	-0.00302	-0.00338	-0.00383	-0.00406						585	0.092	0.048537	0.032659	0.01681	0.006135						335	0.009791	0.025328	0.068071	0.152676	0.323957						335	0.582232	0.301021	0.160301	0.068229	0.033029
584.5	0.0112965	0.0081405	0.00796575	0.00269534	0.00418387						584.5	-0.00229	-0.00302	-0.00338	-0.00383	-0.00407						584.5	0.092114	0.048592	0.032681	0.016821	0.006145						334.5	0.009601	0.024894	0.0669	0.149945	0.317977						334.5	0.569728	0.294673	0.157155	0.066833	0.0324
584	0.0113229	0.00813589	0.00798266	0.00268852	0.00418712						584	-0.0023	-0.00303	-0.00339	-0.00384	-0.00407						584	0.092222	0.048646	0.032701	0.01683	0.006152						334	0.009498	0.024676	0.0662	0.148346	0.314151						334	0.559402	0.28941	0.154609	0.065645	0.031897
583.5	0.0113528	0.00812862	0.00800429	0.00268123	0.00419272						583.5	-0.0023	-0.00303	-0.00339	-0.00384	-0.00408						583.5	0.092326	0.048694	0.032715	0.016837	0.006154						333.5	0.009476	0.024588	0.065971	0.147728	0.312488						333.5	0.551063	0.285196	0.152578	0.064708	0.03152
583	0.0113861	0.00811738	0.00802971	0.0026883	0.00419458						583	-0.0023	-0.00303	-0.0034	-0.00384	-0.00408						583	0.092438	0.048743	0.032733	0.01685	0.006159						333	0.009478	0.024575	0.066124	0.148044	0.312858						333	0.54466	0.281901	0.15094	0.063998	0.031187
582.5	0.0114068	0.00811358	0.00805573	0.00269912	0.00420689						582.5	-0.0023	-0.00303	-0.0034	-0.00385	-0.00408						582.5	0.092552	0.048798	0.032753	0.016866	0.006168						332.5	0.009604	0.024695	0.066678	0.149345	0.315261						332.5	0.539868	0.279533	0.149728	0.063561	0.030967
582	0.0114273	0.0081001	0.00807431	0.00270256	0.0041972						582	-0.0023	-0.00303	-0.00341	-0.00386	-0.00409						582	0.092662	0.048853	0.032769	0.01688	0.006177						332	0.009746	0.024988	0.06761	0.151511	0.319501						332	0.536607	0.277827	0.148942	0.063206	0.030744
581.5	0.0114472	0.00809922	0.00808641	0.00271938	0.00420122						581.5	-0.0023	-0.00303	-0.00341	-0.00386	-0.00408						581.5	0.092767	0.048904	0.03278	0.016889	0.00618						331.5	0.009974	0.025408	0.068912	0.154384	0.325278						331.5	0.534839	0.27687	0.148537	0.06302	0.030627
581	0.011476	0.0080934	0.00811179	0.00273092	0.00420691						581	-0.00229	-0.00303	-0.00341	-0.00386	-0.00408						581	0.092876	0.048957	0.032796	0.016902	0.006185						331	0.010198	0.025796	0.070389	0.157784	0.332285						331	0.534461	0.276646	0.148446	0.063025	0.030594
580.5	0.0115168	0.00809777	0.00814665	0.00276021	0.00422713						580.5	-0.00229	-0.00303	-0.00341	-0.00386	-0.00409						580.5	0.092984	0.049011	0.032815	0.016917	0.006196						330.5	0.010527	0.026277	0.072012	0.161543	0.340138						330.5	0.535128	0.276994	0.148725	0.063142	0.030605
580	0.0115617	0.00810492	0.00818173	0.00278916	0.0042425						580	-0.00229	-0.00303	-0.00341	-0.00386	-0.00409						580	0.093097	0.049069	0.03284	0.016934	0.006204						330	0.011555	0.027955	0.07439	0.167829	0.351932						330	0.535553	0.27735	0.149116	0.062373	0.030029
579.5	0.0115875	0.00810154	0.00818831	0.00279184	0.00424078						579.5	-0.00229	-0.00303	-0.00341	-0.00387	-0.00409						579.5	0.09321	0.049128	0.032862	0.016947	0.006215						329.5	0.01177	0.02831	0.075859	0.171384	0.359837						329.5	0.537482	0.278246	0.149637	0.062537	0.029951
579	0.0116268	0.00808605	0.00818727	0.00279101	0.00422772						579	-0.00229	-0.00303	-0.00341	-0.00387	-0.00409						579	0.093323	0.049189	0.032885	0.016963	0.006229						329	0.011947	0.02864	0.077248	0.17462	0.36708						329	0.539223	0.279159	0.150033	0.062643	0.03002
578.5	0.0116424	0.0080728	0.00818292	0.00277162	0.00421599						578.5	-0.00229	-0.00303	-0.00341	-0.00388	-0.00409						578.5	0.093432	0.049245	0.032902	0.016974	0.006239						328.5	0.012021	0.02888	0.078357	0.177286	0.373063						328.5	0.540571	0.279774	0.150268	0.062686	0.030055
578	0.0116813	0.00806732	0.00820008	0.00277211	0.00422066						578	-0.00229	-0.00303	-0.00341	-0.00388	-0.00409						578	0.093541	0.0493	0.032925	0.01699	0.006247						328	0.012048	0.028922	0.079106	0.179135	0.377313						328	0.541284	0.280076	0.150374	0.062599	0.02991
577.5	0.0117135	0.00806701	0.00821653	0.00277053	0.00422895						577.5	-0.00228	-0.00303	-0.00341	-0.00388	-0.0041						577.5	0.093657	0.049357	0.032946	0.017009	0.006256						327.5	0.012115	0.028966	0.079519	0.180109	0.379588						327.5	0.540891	0.279825	0.150176	0.062434	0.029877
577	0.0117298	0.00803909	0.00822707	0.00277656	0.00422864						577	-0.00228	-0.00303	-0.00341	-0.00388	-0.00409						577	0.093771	0.049415	0.032968	0.017026	0.006265						327	0.012039	0.028816	0.07945	0.179992	0.379343						327	0.539246	0.278921	0.149695	0.062084	0.029614
576.5	0.01176	0.00803278	0.00823838	0.00279273	0.00422313						576.5	-0.00228	-0.00303	-0.00341	-0.00388	-0.00409						576.5	0.093882	0.049469	0.03299	0.017039	0.006274						326.5	0.011911	0.02858	0.078973	0.178806	0.37661						326.5	0.535932	0.277221	0.148733	0.061641	0.029365
576	0.0117782	0.00802356	0.00824667	0.00280445	0.00422385						576	-0.00227	-0.00303	-0.00341	-0.00387	-0.00409						576	0.093996	0.049519	0.033008	0.017055	0.006281						326	0.011702	0.028149	0.077995	0.176496	0.371213						326	0.530755	0.274542	0.1473	0.060883	0.028796
575.5	0.0118136	0.00802686	0.0082611	0.00281831	0.0042242						575.5	-0.00227	-0.00303	-0.00341	-0.00387	-0.00409						575.5	0.09411	0.049576	0.033032	0.01707	0.006288						325.5	0.011417	0.027561	0.076508	0.173111	0.363352						325.5	0.52369	0.270936	0.14548	0.059993	0.028206
575	0.0118545	0.00802664	0.00825962	0.00282984	0.00423989						575	-0.00227	-0.00303	-0.00341	-0.00387	-0.0041						575	0.094226	0.049633	0.033061	0.017091	0.006303						325	0.011083	0.02688	0.074685	0.168796	0.353422						325	0.51452	0.266251	0.14311	0.058848	0.027501
574.5	0.0118733	0.00801317	0.00826125	0.0028308	0.00424329						574.5	-0.00227	-0.00303	-0.00341	-0.00388	-0.0041						574.5	0.094342	0.049687	0.033082	0.01711	0.006311						324.5	0.010693	0.026071	0.072503	0.163637	0.341698						324.5	0.503319	0.260605	0.1402	0.057487	0.026789
574	0.0119016	0.00799416	0.00825708	0.00282096	0.00423647						574	-0.00227	-0.00303	-0.00341	-0.00387	-0.0041						574	0.094462	0.049743	0.033109	0.017132	0.006321						324	0.010278	0.025171	0.070028	0.157807	0.328636						324	0.489946	0.253877	0.136782	0.055887	0.025849
573.5	0.0119348	0.0080068	0.00827391	0.0028354	0.00423625						573.5	-0.00226	-0.00303	-0.00342	-0.00387	-0.0041						573.5	0.094581	0.049799	0.033136	0.017155	0.006333						323.5	0.009828	0.024239	0.067397	0.151631	0.314843						323.5	0.47453	0.246173	0.132777	0.053964	0.024824
573	0.0119711	0.00801063	0.00830487	0.00284032	0.00423202						573	-0.00226	-0.00303	-0.00342	-0.00387	-0.0041						573	0.094698	0.049854	0.033163	0.017178	0.00634						323	0.009309	0.023281	0.064667	0.145225	0.300623						323	0.457644	0.237668	0.128519	0.051915	0.023736
572.5	0.0119958	0.00802105	0.00834885	0.00284726	0.00423645						572.5	-0.00225	-0.00302	-0.00342	-0.00387	-0.0041						572.5	0.094819	0.049914	0.033189	0.017207	0.006349						322.5	0.008803	0.02231	0.061858	0.13881	0.286399						322.5	0.439612	0.228584	0.124026	0.04972	0.022673
572	0.0120183	0.00801164	0.00840469	0.00285052	0.00422413						572	-0.00225	-0.00302	-0.00342	-0.00386	-0.00409						572	0.09494	0.049977	0.033212	0.017236	0.006355						322	0.008336	0.021363	0.059115	0.132473	0.272585						322	0.420741	0.218949	0.119166	0.047468	0.02144
571.5	0.01204	0.00801128	0.008458	0.00284181	0.00422596						571.5	-0.00224	-0.00302	-0.00342	-0.00386	-0.00409						571.5	0.095056	0.050034	0.033233	0.01726	0.006362						321.5	0.007899	0.02046	0.056445	0.126442	0.259451						321.5	0.401613	0.209177	0.114347	0.045255	0.020289
571	0.0120806	0.00802009	0.00851681	0.0028692	0.00423627						571	-0.00224	-0.00302	-0.00342	-0.00386	-0.00409						571	0.095178	0.050096	0.033261	0.017282	0.006373						321	0.007386	0.01955	0.053922	0.120799	0.247184						321	0.382753	0.199582	0.109514	0.043082	0.019095
570.5	0.0120916	0.00802199	0.00854788	0.00286761	0.00423658						570.5	-0.00223	-0.00301	-0.00341	-0.00386	-0.00409						570.5	0.095301	0.050158	0.033292	0.017312	0.006382						320.5	0.007009	0.018757	0.051696	0.115665	0.236056						320.5	0.364726	0.1904	0.104924	0.041041	0.017998
570	0.0121177	0.00802171	0.00858095	0.00287732	0.00423989						570	-0.00223	-0.003	-0.00341	-0.00386	-0.00408						570	0.095424	0.050223	0.03332	0.017338	0.006392						320	0.006614	0.017985	0.04963	0.111028	0.226144						320	0.347951	0.181829	0.100695	0.039222	0.017048
569.5	0.0121423	0.00801114	0.00859948	0.00287035	0.00423524						569.5	-0.00222	-0.003	-0.00341	-0.00386	-0.00408						569.5	0.095548	0.050286	0.033347	0.017362	0.006405						319.5	0.006341	0.01739	0.047901	0.107092	0.217642						319.5	0.332528	0.173908	0.096864	0.037471	0.016129
569	0.0121751	0.00799178	0.00862478	0.00286288	0.0042315						569	-0.00221	-0.00299	-0.0034	-0.00385	-0.00407						569	0.095672	0.050342	0.03337	0.017387	0.00641						319	0.006051	0.016891	0.046431	0.103728	0.21046						319	0.318657	0.166952	0.093408	0.035893	0.015324
568.5	0.0122069	0.00800088	0.00865247	0.00286519	0.00423878						568.5	-0.00221	-0.00298	-0.0034	-0.00385	-0.00407						568.5	0.095797	0.050399	0.033395	0.017411	0.006414						318.5	0.005812	0.016425	0.045214	0.100959	0.2045						318.5	0.30643	0.160773	0.0903	0.034434	0.014668
568	0.0122308	0.00800398	0.00869257	0.00286769	0.00424163						568	-0.0022	-0.00298	-0.0034	-0.00384	-0.00406						568	0.09592	0.05046	0.03342	0.017435	0.006419						318	0.005563	0.015994	0.044226	0.098709	0.199685						318	0.295879	0.155466	0.087628	0.033171	0.014003
567.5	0.0122379	0.00799688	0.00871375	0.00286061	0.00423107						567.5	-0.0022	-0.00298	-0.0034	-0.00384	-0.00406						567.5	0.096041	0.050517	0.033444	0.017459	0.006427						317.5	0.005375	0.015696	0.043438	0.096999	0.195982						317.5	0.286762	0.150957	0.08539	0.032109	0.013496
567	0.0122499	0.00799239	0.00873753	0.00286208	0.0042071						567	-0.00219	-0.00297	-0.0034	-0.00384	-0.00405						567	0.096166	0.050576	0.033468	0.01748	0.006432						317	0.005188	0.015367	0.042836	0.09564	0.193159						317	0.278874	0.146948	0.083448	0.031193	0.013074
566.5	0.0122462	0.00797179	0.00875215	0.00284495	0.00419163						566.5	-0.00219	-0.00297	-0.00339	-0.00384	-0.00405						566.5	0.096291	0.050638	0.033493	0.017503	0.00644						316.5	0.005082	0.015131	0.042376	0.094656	0.19111						316.5	0.272112	0.14348	0.081731	0.030321	0.012566
566	0.0122604	0.0079662	0.00879581	0.00285143	0.00418992						566	-0.00218	-0.00296	-0.00339	-0.00383	-0.00404						566	0.096421	0.050697	0.03352	0.017523	0.006447						316	0.004989	0.014961	0.042043	0.093906	0.18958						316	0.266309	0.140646	0.08031	0.029692	0.01222
565.5	0.0122658	0.00795814	0.00882871	0.0028524	0.00419864						565.5	-0.00217	-0.00295	-0.00339	-0.00382	-0.00404						565.5	0.09655	0.050756	0.033547	0.017546	0.006455						315.5	0.004905	0.014838	0.041778	0.093378	0.188438						315.5	0.261239	0.138042	0.079043	0.02914	0.011847
565	0.0122817	0.00794934	0.00885575	0.00284812	0.00420114						565	-0.00216	-0.00294	-0.00338	-0.00381	-0.00403						565	0.09668	0.050816	0.033576	0.017572	0.006465						315	0.004875	0.014733	0.041589	0.092905	0.187448						315	0.256655	0.135737	0.078015	0.028587	0.011541
564.5	0.0122858	0.00794301	0.00886956	0.0028332	0.00419002						564.5	-0.00215	-0.00293	-0.00337	-0.0038	-0.00403						564.5	0.096807	0.050874	0.033596	0.017597	0.00647						314.5	0.004839	0.014615	0.041405	0.092395	0.186461						314.5	0.252515	0.133585	0.076964	0.028113	0.011222
564	0.0122944	0.00793752	0.00890031	0.00282031	0.00417474						564	-0.00214	-0.00293	-0.00337	-0.0038	-0.00402						564	0.096935	0.050936	0.033618	0.017617	0.006476						314	0.004746	0.014496	0.041161	0.091817	0.185221						314	0.248588	0.131553	0.075933	0.027639	0.010928
563.5	0.012295	0.00791985	0.00892285	0.00281311	0.00416285						563.5	-0.00214	-0.00292	-0.00336	-0.00379	-0.00402						563.5	0.097064	0.050997	0.033646	0.017638	0.006481						313.5	0.004655	0.01436	0.04084	0.091104	0.183628						313.5	0.244808	0.129739	0.074962	0.027124	0.010761
563	0.0122931	0.00790343	0.00894999	0.00281182	0.0041577						563	-0.00213	-0.00291	-0.00336	-0.00379	-0.00401						563	0.097194	0.051059	0.033676	0.017662	0.006485						313	0.004513	0.014136	0.040372	0.09013	0.181521						313	0.240752	0.127579	0.073891	0.026577	0.010502
562.5	0.0122984	0.00788495	0.00896302	0.00281592	0.00416395						562.5	-0.00212	-0.00291	-0.00335	-0.00378	-0.00401						562.5	0.097321	0.051126	0.033705	0.017688	0.006495						312.5	0.004383	0.01384	0.039765	0.088892	0.178765						312.5	0.236526	0.125388	0.07279	0.025989	0.010182
562	0.0123032	0.00787481	0.00898127	0.00280956	0.00416553						562	-0.00211	-0.0029	-0.00335	-0.00378	-0.00401						562	0.097453	0.051196	0.033733	0.017714	0.006506						312	0.004261	0.013586	0.039117	0.087387	0.175441						312	0.231834	0.122955	0.071648	0.025407	0.009899
561.5	0.0123183	0.00786856	0.00900836	0.00280615	0.00416765						561.5	-0.0021	-0.0029	-0.00335	-0.00377	-0.004						561.5	0.097583	0.051258	0.033759	0.017739	0.00651						311.5	0.00415	0.013333	0.038382	0.085643	0.171545						311.5	0.226809	0.120326	0.070332	0.024717	0.00949
561	0.0123382	0.00787451	0.00905247	0.00281708	0.00416606						561	-0.00209	-0.00288	-0.00334	-0.00376	-0.00399						561	0.097713	0.05132	0.033782	0.017759	0.006514						311	0.003964	0.012975	0.037493	0.083578	0.167034						311	0.221237	0.117516	0.06888	0.024019	0.00913
560.5	0.0123505	0.00786896	0.00907792	0.00281813	0.00415629						560.5	-0.00208	-0.00287	-0.00333	-0.00375	-0.00398						560.5	0.09784	0.051381	0.033808	0.017777	0.006519						310.5	0.003798	0.01265	0.03649	0.081322	0.162005						310.5	0.215003	0.114397	0.067309	0.023229	0.008618
560	0.0123531	0.0078607	0.00908734	0.00281369	0.00415872						560	-0.00207	-0.00287	-0.00332	-0.00375	-0.00398						560	0.09797	0.05144	0.033834	0.017798	0.006528						310	0.003587	0.012256	0.035441	0.07886	0.156603						310	0.208395	0.11103	0.065687	0.022365	0.008064
559.5	0.0123493	0.00784672	0.00907186	0.00279721	0.00414533						559.5	-0.00206	-0.00287	-0.00332	-0.00375	-0.00397						559.5	0.098094	0.051499	0.033861	0.017817	0.006533						309.5	0.003343	0.011847	0.034313	0.07631	0.150945						309.5	0.20139	0.107518	0.063856	0.021586	0.007583
559	0.0123372	0.00782645	0.00905975	0.00277999	0.00413853						559	-0.00206	-0.00286	-0.00331	-0.00374	-0.00396						559	0.098219	0.051558	0.033885	0.017833	0.006539						309	0.003102	0.011397	0.033147	0.073651	0.145123						309	0.194027	0.103841	0.062022	0.0208	0.007121
558.5	0.0123269	0.00779669	0.00905298	0.0027749	0.00411604						558.5	-0.00205	-0.00286	-0.00331	-0.00374	-0.00395						558.5	0.098347	0.051621	0.033909	0.01785	0.006542						308.5	0.00284	0.011021	0.032038	0.071055	0.139371						308.5	0.186528	0.100117	0.060186	0.019946	0.006775
558	0.0123348	0.00776648	0.00907283	0.0027697	0.00409379						558	-0.00204	-0.00285	-0.0033	-0.00373	-0.00395						558	0.098475	0.051686	0.033939	0.01787	0.006553						308	0.00259	0.01058	0.030891	0.068491	0.133697						308	0.178965	0.09633	0.058263	0.019074	0.006229
557.5	0.0123141	0.00775223	0.00910266	0.00275354	0.0040906						557.5	-0.00203	-0.00285	-0.00329	-0.00372	-0.00394						557.5	0.098603	0.051749	0.033968	0.017892	0.006561						307.5	0.002359	0.010172	0.029798	0.06597	0.128245						307.5	0.171459	0.092487	0.056394	0.018171	0.005849
557	0.012323	0.00775511	0.00914145	0.00275826	0.00409174						557	-0.00202	-0.00284	-0.00328	-0.00371	-0.00393						557	0.098734	0.051814	0.033996	0.017916	0.006569						307	0.002106	0.009762	0.028746	0.063561	0.123101						307	0.164315	0.088812	0.05464	0.017388	0.005425
556.5	0.0123158	0.00774656	0.00916201	0.00274288	0.00409219						556.5	-0.00201	-0.00283	-0.00328	-0.0037	-0.00392						556.5	0.098864	0.051877	0.034026	0.017943	0.006577						306.5	0.001902	0.009403	0.027787	0.061352	0.118394						306.5	0.15745	0.085338	0.052946	0.016518	0.004962
556	0.0123417	0.00775316	0.00919691	0.0027641	0.00408905						556	-0.002	-0.00281	-0.00326	-0.0037	-0.00391						556	0.098992	0.051939	0.034057	0.017962	0.006585						306	0.001735	0.009133	0.026947	0.059415	0.114183						306	0.151234	0.082162	0.051419	0.015776	0.004614
555.5	0.0123374	0.00773621	0.00919696	0.00272602	0.00406162						555.5	-0.00199	-0.00281	-0.00325	-0.00369	-0.0039						555.5	0.099118	0.051997	0.034087	0.017981	0.006593						305.5	0.001562	0.008862	0.026163	0.057671	0.110411						305.5	0.145406	0.079195	0.049995	0.01503	0.004195
555	0.0123302	0.00771535	0.0091969	0.00271625	0.00403501						555	-0.00198	-0.0028	-0.00324	-0.00368	-0.00389						555	0.099242	0.05206	0.034117	0.018003	0.006604						305	0.001415	0.008612	0.025477	0.056102	0.107141						305	0.140191	0.076505	0.048679	0.014481	0.00387
554.5	0.0123167	0.00768052	0.0091946	0.0027064	0.00400982						554.5	-0.00197	-0.00279	-0.00323	-0.00367	-0.00388						554.5	0.099368	0.052125	0.034153	0.018031	0.006614						304.5	0.001301	0.008379	0.02488	0.054807	0.104297						304.5	0.135522	0.074223	0.047565	0.01393	0.003588
554	0.0123124	0.00765543	0.00919602	0.00271028	0.00400417						554	-0.00196	-0.00278	-0.00322	-0.00367	-0.00387						554	0.099499	0.052194	0.034185	0.018062	0.006626						304	0.001163	0.00815	0.024383	0.053684	0.101895						304	0.131483	0.072129	0.04652	0.013475	0.00335
553.5	0.0123147	0.00764179	0.00920929	0.00270585	0.00400856						553.5	-0.00195	-0.00277	-0.00321	-0.00366	-0.00386						553.5	0.09963	0.052268	0.034221	0.018091	0.006635						303.5	0.001105	0.007964	0.023942	0.052744	0.099832						303.5	0.127945	0.070416	0.045731	0.013086	0.003218
553	0.012308	0.00761891	0.00922051	0.00269079	0.00399227						553	-0.00194	-0.00275	-0.0032	-0.00364	-0.00384						553	0.099759	0.052335	0.034253	0.018116	0.006647						303	0.001025	0.00779	0.023557	0.051914	0.098105						303	0.124716	0.068805	0.044958	0.012701	0.00301
552.5	0.0122994	0.00760772	0.009225	0.00267199	0.00398774						552.5	-0.00193	-0.00274	-0.00319	-0.00364	-0.00384						552.5	0.099894	0.052405	0.034289	0.018147	0.006657						302.5	0.000926	0.00762	0.023236	0.051161	0.096605						302.5	0.121762	0.067298	0.044193	0.012375	0.002774
552	0.0122921	0.00758771	0.00923092	0.00266573	0.00396589						552	-0.00192	-0.00273	-0.00318	-0.00363	-0.00383						552	0.100021	0.052469	0.034322	0.018173	0.006663						302	0.00088	0.007465	0.022927	0.050479	0.095259						302	0.119093	0.065927	0.043495	0.011919	0.002563
551.5	0.0122744	0.00757396	0.00923109	0.00264074	0.00395205						551.5	-0.00191	-0.00271	-0.00318	-0.00362	-0.00382						551.5	0.100148	0.052535	0.034353	0.018196	0.00667						301.5	0.000803	0.007404	0.022638	0.049922	0.094078						301.5	0.116603	0.064732	0.042807	0.011576	0.002334
551	0.012249	0.00753955	0.00923789	0.00263778	0.00393405						551	-0.00189	-0.0027	-0.00317	-0.00361	-0.0038						551	0.100274	0.052601	0.034383	0.01822	0.006681						301	0.000729	0.007245	0.02239	0.04939	0.092963						301	0.114379	0.063649	0.042401	0.011283	0.002202
550.5	0.0122345	0.00750654	0.00924868	0.00260831	0.00392403						550.5	-0.00188	-0.00269	-0.00315	-0.0036	-0.00379						550.5	0.100401	0.052667	0.034412	0.018246	0.006688						300.5	0.000635	0.007112	0.022135	0.048869	0.091808						300.5	0.112225	0.062599	0.041857	0.011015	0.00199
550	0.0122421	0.00749573	0.00925385	0.00259873	0.00391882						550	-0.00186	-0.00268	-0.00314	-0.00359	-0.00378						550	0.100533	0.052735	0.034445	0.018273	0.006698						300	0.000563	0.006954	0.021904	0.04831	0.090633						300	0.110259	0.061575	0.041329	0.010818	0.001894
549.5	0.012217	0.0074772	0.00924698	0.00258083	0.00389375						549.5	-0.00185	-0.00266	-0.00314	-0.00358	-0.00377						549.5	0.100665	0.0528	0.034469	0.0183	0.006706						299.5	0.000483	0.006831	0.021641	0.047722	0.089423						299.5	0.108272	0.06069	0.040879	0.010568	0.001846
549	0.0122058	0.00745697	0.00924532	0.00256398	0.00387678						549	-0.00183	-0.00265	-0.00312	-0.00356	-0.00375						549	0.100798	0.052871	0.034498	0.018324	0.006712						299	0.000441	0.006699	0.021378	0.047128	0.088159						299	0.106449	0.05982	0.040379	0.010399	0.001785
548.5	0.0121788	0.00743879	0.00925361	0.00254891	0.00386253						548.5	-0.00182	-0.00263	-0.00311	-0.00355	-0.00373						548.5	0.100938	0.052943	0.034527	0.018352	0.006721						298.5	0.000376	0.00655	0.021112	0.046524	0.086787						298.5	0.10466	0.058884	0.040029	0.010201	0.001712
548	0.0121853	0.0074162	0.00926565	0.00254077	0.00385452						548	-0.0018	-0.00262	-0.0031	-0.00354	-0.00371						548	0.101075	0.053014	0.03456	0.018378	0.006731						298	0.000282	0.006474	0.02083	0.045864	0.085362						298	0.102925	0.057978	0.039691	0.009958	0.001712
547.5	0.0121732	0.00739288	0.00926574	0.00251462	0.00383939						547.5	-0.00179	-0.0026	-0.00309	-0.00352	-0.0037						547.5	0.101212	0.053085	0.034593	0.018403	0.006736						297.5	0.000206	0.006418	0.020523	0.045183	0.083902						297.5	0.101241	0.057174	0.039266	0.00977	0.001634
547	0.0121739	0.00736824	0.00927273	0.00249384	0.00381408						547	-0.00178	-0.00259	-0.00308	-0.00351	-0.00369						547	0.101346	0.053152	0.034623	0.018429	0.006741						297	9.5e-05	0.006317	0.020182	0.044452	0.082385						297	0.099538	0.056325	0.038867	0.009511	0.001461
546.5	0.0121498	0.00734885	0.00926525	0.00246317	0.00378213						546.5	-0.00176	-0.00258	-0.00307	-0.0035	-0.00367						546.5	0.101483	0.053223	0.034656	0.018453	0.006746						296.5	7.24e-07	0.006222	0.019865	0.043769	0.080879						296.5	0.098043	0.055562	0.038537	0.009268	0.001284
546	0.0121435	0.00732493	0.00926975	0.00245206	0.00378061						546	-0.00174	-0.00256	-0.00305	-0.00349	-0.00366						546	0.101625	0.053296	0.03469	0.018482	0.006754						296	-8.41e-05	0.006133	0.01956	0.043122	0.079474						296	0.096734	0.054909	0.038345	0.009157	0.001204
545.5	0.0121175	0.00730796	0.00927155	0.00243076	0.00376307						545.5	-0.00173	-0.00255	-0.00304	-0.00347	-0.00365						545.5	0.101769	0.053371	0.034726	0.018509	0.006768						295.5	-0.00015	0.006003	0.019282	0.042505	0.07822						295.5	0.095585	0.05433	0.03812	0.00899	0.001176
545	0.0121072	0.00727747	0.00928391	0.00242527	0.00373973						545	-0.00172	-0.00253	-0.00302	-0.00346	-0.00364						545	0.10191	0.053444	0.034762	0.018537	0.006778						295	-0.00022	0.005879	0.019022	0.041941	0.077103						295	0.094684	0.053941	0.037895	0.008942	0.0011
544.5	0.012083	0.00724172	0.00928201	0.00241377	0.00371083						544.5	-0.00171	-0.00253	-0.00302	-0.00345	-0.00362						544.5	0.102051	0.053513	0.034792	0.018563	0.006786						294.5	-0.00027	0.005838	0.01882	0.041479	0.076165						294.5	0.094161	0.053701	0.037818	0.008912	0.00109
544	0.0120499	0.00718087	0.00924975	0.00237347	0.00367406						544	-0.0017	-0.00251	-0.00301	-0.00344	-0.00361						544	0.102192	0.053587	0.034825	0.01859	0.006796						294	-0.00029	0.005784	0.01862	0.041106	0.075503						294	0.093954	0.053607	0.037769	0.008893	0.001062
543.5	0.0120371	0.00715342	0.00924743	0.00234559	0.00366495						543.5	-0.00168	-0.0025	-0.003	-0.00343	-0.0036						543.5	0.102328	0.053657	0.034852	0.018612	0.006798						293.5	-0.00034	0.005791	0.0185	0.04085	0.075126						293.5	0.094277	0.053787	0.037962	0.008948	0.001139
543	0.0120274	0.0071329	0.00924694	0.00232634	0.00365513						543	-0.00167	-0.00249	-0.00299	-0.00342	-0.00358						543	0.10247	0.053735	0.034889	0.018638	0.006807						293	-0.00043	0.005792	0.018408	0.040711	0.07498						293	0.095108	0.054228	0.038237	0.009056	0.001255
542.5	0.0120169	0.00711395	0.00926133	0.0023118	0.00363806						542.5	-0.00167	-0.00248	-0.00298	-0.00341	-0.00357						542.5	0.102613	0.053812	0.034929	0.018665	0.006822						292.5	-0.00049	0.0058	0.018375	0.040719	0.075155						292.5	0.096508	0.055009	0.038618	0.009257	0.001294
542	0.0120027	0.00710837	0.00927734	0.00231173	0.00362309						542	-0.00165	-0.00247	-0.00296	-0.0034	-0.00356						542	0.102754	0.053882	0.034966	0.01869	0.00683						292	-0.00051	0.005863	0.018417	0.040893	0.075707						292	0.098473	0.055998	0.039192	0.009526	0.001374
541.5	0.0120032	0.00708069	0.00928185	0.00229266	0.00360066						541.5	-0.00164	-0.00246	-0.00295	-0.00339	-0.00355						541.5	0.102896	0.053952	0.034999	0.018713	0.006841						291.5	-0.00051	0.005889	0.018522	0.041175	0.076612						291.5	0.101078	0.057287	0.039993	0.009938	0.001558
541	0.0119969	0.00705073	0.00928826	0.00227109	0.00357386						541	-0.00162	-0.00244	-0.00293	-0.00337	-0.00354						541	0.103036	0.054023	0.035027	0.018736	0.006852						291	-0.00051	0.00593	0.018705	0.041653	0.07794						291	0.104318	0.058952	0.040885	0.010261	0.00176
540.5	0.0119883	0.00700729	0.00928784	0.00224818	0.00355129						540.5	-0.0016	-0.00243	-0.00292	-0.00336	-0.00352						540.5	0.103174	0.05409	0.035056	0.018758	0.006859						290.5	-0.00046	0.006044	0.018996	0.042361	0.079727						290.5	0.108211	0.060947	0.041993	0.010775	0.002031
540	0.0119719	0.00697371	0.00927789	0.0022198	0.00352329						540	-0.00159	-0.00242	-0.0029	-0.00335	-0.00351						540	0.103312	0.054159	0.035085	0.018779	0.006861						290	-0.00036	0.00622	0.019407	0.043252	0.082015						290	0.112885	0.063352	0.043289	0.011343	0.002303
539.5	0.0119558	0.00693864	0.00926608	0.00218765	0.00350062						539.5	-0.00157	-0.0024	-0.00289	-0.00333	-0.00349						539.5	0.103449	0.054231	0.035113	0.018799	0.006866						289.5	-0.00025	0.006435	0.019913	0.044355	0.084778						289.5	0.118467	0.066221	0.044814	0.012083	0.00278
539	0.0119315	0.00690217	0.00924772	0.00216768	0.00347335						539	-0.00155	-0.00238	-0.00287	-0.00332	-0.00347						539	0.103596	0.054301	0.035148	0.018825	0.006874						289	-0.00017	0.006772	0.02054	0.045762	0.088144						289	0.12534	0.069714	0.046691	0.012921	0.003233
538.5	0.0119115	0.00687433	0.00922091	0.00214702	0.00344783						538.5	-0.00153	-0.00237	-0.00286	-0.00331	-0.00346						538.5	0.10374	0.054373	0.03518	0.018849	0.006877						288.5	-1.37e-05	0.007168	0.021263	0.04738	0.092147						288.5	0.133553	0.073901	0.048919	0.013856	0.00379
538	0.0119062	0.00685509	0.00921016	0.0021363	0.00344128						538	-0.00151	-0.00235	-0.00284	-0.00329	-0.00344						538	0.103886	0.054443	0.035215	0.01887	0.006883						288	0.000159	0.007607	0.022132	0.049302	0.09687						288	0.143499	0.07898	0.051583	0.014991	0.004384
537.5	0.0118867	0.0068257	0.00919046	0.00210326	0.00341853						537.5	-0.0015	-0.00233	-0.00282	-0.00328	-0.00343						537.5	0.104038	0.05452	0.035249	0.018899	0.006892						287.5	0.000347	0.008142	0.023203	0.051599	0.10235						287.5	0.155617	0.085194	0.054861	0.016395	0.005179
537	0.0118809	0.00679722	0.00919111	0.00208217	0.00339797						537	-0.00149	-0.00232	-0.0028	-0.00327	-0.00342						537	0.104192	0.054598	0.035293	0.018927	0.006907						287	0.000604	0.008726	0.024375	0.054241	0.108666						287	0.170348	0.092715	0.058774	0.018246	0.006148
536.5	0.0118499	0.00675738	0.00915436	0.00204068	0.00335831						536.5	-0.00147	-0.0023	-0.00279	-0.00325	-0.0034						536.5	0.104342	0.054672	0.035329	0.018956	0.006915						286.5	0.000885	0.009413	0.025816	0.057341	0.115975						286.5	0.187943	0.101794	0.063559	0.020377	0.00726
536	0.0118457	0.00673489	0.009148	0.00201947	0.00334155						536	-0.00145	-0.00229	-0.00277	-0.00324	-0.00339						536	0.104494	0.054747	0.035365	0.018983	0.006919						286	0.001207	0.01019	0.027418	0.060853	0.124254						286	0.208633	0.11253	0.069184	0.023001	0.00858
535.5	0.0118352	0.00671837	0.00912778	0.00199957	0.00332582						535.5	-0.00144	-0.00227	-0.00276	-0.00323	-0.00337						535.5	0.104648	0.054821	0.035403	0.019007	0.006927						285.5	0.001569	0.011061	0.02931	0.064918	0.133765						285.5	0.232469	0.125012	0.075648	0.026013	0.010132
535	0.0118285	0.00668106	0.00911892	0.00197008	0.00330477						535	-0.00143	-0.00225	-0.00275	-0.00322	-0.00336						535	0.104798	0.054896	0.035434	0.019033	0.006928						285	0.002011	0.012093	0.031467	0.06962	0.144619						285	0.259474	0.139161	0.082924	0.029466	0.011939
534.5	0.0118074	0.00663242	0.00911046	0.00193783	0.00326511						534.5	-0.00141	-0.00224	-0.00274	-0.00321	-0.00335						534.5	0.104951	0.054971	0.035478	0.019061	0.006936						284.5	0.002454	0.013195	0.033928	0.075072	0.156989						284.5	0.289492	0.154767	0.091029	0.033346	0.014039
534	0.0118001	0.00659038	0.00911204	0.00192502	0.00322751						534	-0.0014	-0.00222	-0.00272	-0.0032	-0.00333						534	0.105109	0.055051	0.035515	0.019088	0.006947						284	0.002968	0.014439	0.036746	0.081345	0.171154						284	0.322018	0.171701	0.099792	0.037468	0.01624
533.5	0.0118078	0.00658446	0.00912567	0.00192561	0.00322538						533.5	-0.00139	-0.00221	-0.00271	-0.00318	-0.00331						533.5	0.105269	0.055131	0.035554	0.01912	0.006965						283.5	0.003546	0.0158	0.040032	0.088673	0.18744						283.5	0.356652	0.189673	0.109046	0.041816	0.018572
533	0.0118128	0.00655889	0.00910489	0.00191075	0.00320038						533	-0.00137	-0.0022	-0.0027	-0.00318	-0.0033						533	0.105423	0.055207	0.035591	0.019147	0.006972						283	0.004175	0.017322	0.043852	0.097188	0.206065						283	0.39278	0.208422	0.118633	0.046412	0.02108
532.5	0.0117749	0.00652214	0.0090582	0.00185606	0.00316851						532.5	-0.00136	-0.00218	-0.00268	-0.00316	-0.00329						532.5	0.105582	0.055287	0.035627	0.019174	0.006978						282.5	0.004983	0.018975	0.048253	0.107047	0.22732						282.5	0.429936	0.227653	0.128543	0.051055	0.023668
532	0.011762	0.00647213	0.0090037	0.00181194	0.00313899						532	-0.00134	-0.00217	-0.00267	-0.00315	-0.00327						532	0.105741	0.055366	0.035667	0.019202	0.006988						282	0.005844	0.020819	0.053348	0.118376	0.251335						282	0.467865	0.247272	0.138684	0.05575	0.026253
531.5	0.0117569	0.00645748	0.00898056	0.00179224	0.00311679						531.5	-0.00133	-0.00215	-0.00266	-0.00314	-0.00326						531.5	0.105899	0.055448	0.035705	0.019229	0.006999						281.5	0.006848	0.022859	0.059076	0.131115	0.278081						281.5	0.506306	0.267096	0.148915	0.060504	0.028845
531	0.011739	0.00642627	0.0089634	0.00176535	0.00308681						531	-0.00131	-0.00214	-0.00264	-0.00312	-0.00325						531	0.106056	0.055527	0.035746	0.019253	0.007008						281	0.007933	0.025039	0.065309	0.145149	0.30748						281	0.545171	0.287239	0.159233	0.065392	0.0314
530.5	0.011735	0.0064017	0.00895411	0.00176711	0.00307504						530.5	-0.0013	-0.00212	-0.00263	-0.00311	-0.00323						530.5	0.106213	0.055607	0.035783	0.01928	0.007018						280.5	0.009079	0.027287	0.071976	0.160152	0.339026						280.5	0.58445	0.307534	0.169616	0.070153	0.033976
530	0.0117084	0.00637318	0.00895023	0.00174378	0.0030476						530	-0.00128	-0.00211	-0.00261	-0.0031	-0.00321						530	0.10637	0.055688	0.035816	0.019309	0.007029						280	0.010225	0.029478	0.078697	0.175566	0.372002						280	0.624271	0.328164	0.180169	0.074947	0.036534
529.5	0.0116951	0.00634624	0.00893795	0.00172463	0.00302816						529.5	-0.00127	-0.0021	-0.0026	-0.00309	-0.0032						529.5	0.106528	0.055772	0.035855	0.019338	0.007043						279.5	0.011239	0.031514	0.085281	0.190769	0.405404						279.5	0.664676	0.348975	0.190606	0.079696	0.039032
529	0.0116715	0.00631877	0.00894769	0.00168765	0.00299721						529	-0.00125	-0.00208	-0.00259	-0.00307	-0.00319						529	0.106686	0.055851	0.035889	0.019362	0.00705						279	0.012122	0.033279	0.09127	0.205094	0.437801						279	0.705439	0.369926	0.20121	0.084503	0.041471
528.5	0.0116453	0.0062812	0.00894323	0.00165847	0.00297083						528.5	-0.00123	-0.00206	-0.00257	-0.00305	-0.00317						528.5	0.10685	0.055936	0.035929	0.01939	0.007063						278.5	0.012886	0.034694	0.09648	0.217776	0.467521						278.5	0.745808	0.390499	0.211398	0.089035	0.043678
528	0.0116286	0.00624272	0.00893344	0.00162286	0.0029285						528	-0.00122	-0.00205	-0.00256	-0.00304	-0.00316						528	0.107013	0.056015	0.035958	0.019416	0.007065						278	0.01353	0.035802	0.100691	0.228151	0.492657						278	0.784634	0.410111	0.220951	0.093265	0.04576
527.5	0.011605	0.00619267	0.00890719	0.00158984	0.0028891						527.5	-0.0012	-0.00203	-0.00255	-0.00302	-0.00314						527.5	0.107181	0.056099	0.036005	0.019449	0.007074						277.5	0.013903	0.036474	0.103642	0.235706	0.511358						277.5	0.819876	0.427575	0.229411	0.096893	0.047462
527	0.0115901	0.00615215	0.0088913	0.00156521	0.00285413						527	-0.00119	-0.00202	-0.00253	-0.00301	-0.00313						527	0.107346	0.05618	0.036047	0.019476	0.007081						277	0.01414	0.036746	0.105365	0.240167	0.522371						277	0.848702	0.44163	0.236012	0.099687	0.04865
526.5	0.0115677	0.00612498	0.0088776	0.00152801	0.00283474						526.5	-0.00117	-0.002	-0.00251	-0.003	-0.00311						526.5	0.107514	0.056261	0.036093	0.019502	0.007095						276.5	0.014158	0.036666	0.105803	0.241373	0.525183						276.5	0.867427	0.45054	0.240103	0.10131	0.049203
526	0.0115468	0.00609415	0.00885328	0.0014888	0.00281133						526	-0.00115	-0.00198	-0.0025	-0.00299	-0.0031						526	0.10768	0.056342	0.036134	0.019531	0.007112						276	0.013947	0.036174	0.104944	0.239426	0.520042						276	0.873012	0.452888	0.240919	0.101453	0.048956
525.5	0.0115267	0.00607023	0.00883565	0.00147648	0.00280138						525.5	-0.00114	-0.00197	-0.00249	-0.00298	-0.00309						525.5	0.107847	0.056426	0.036176	0.019559	0.007124						275.5	0.013608	0.035364	0.102919	0.234568	0.507906						275.5	0.86331	0.447941	0.238303	0.100079	0.048119
525	0.0114996	0.00602142	0.00881084	0.00145939	0.00276732						525	-0.00113	-0.00195	-0.00248	-0.00297	-0.00308						525	0.108019	0.056513	0.036221	0.019595	0.007136						275	0.013114	0.034255	0.099845	0.227214	0.490309						275	0.839157	0.436053	0.232366	0.097211	0.046482
524.5	0.0114849	0.00599609	0.00880572	0.00144258	0.00274651						524.5	-0.00111	-0.00194	-0.00247	-0.00295	-0.00307						524.5	0.108192	0.056599	0.036261	0.019628	0.007148						274.5	0.01243	0.032814	0.095885	0.217894	0.468909						274.5	0.804329	0.418761	0.223862	0.09326	0.044426
524	0.0114709	0.00595813	0.00878633	0.00141512	0.0027089						524	-0.00109	-0.00193	-0.00245	-0.00294	-0.00305						524	0.108366	0.056681	0.036302	0.019659	0.007155						274	0.011625	0.031222	0.091318	0.207324	0.445715						274	0.763655	0.39823	0.213615	0.088587	0.041899
523.5	0.011454	0.00593807	0.00873541	0.00138741	0.00268175						523.5	-0.00108	-0.00191	-0.00244	-0.00293	-0.00304						523.5	0.108538	0.056764	0.036342	0.019685	0.007162						273.5	0.010786	0.029559	0.086497	0.196352	0.422429						273.5	0.722107	0.376787	0.202884	0.083654	0.03937
523	0.0114412	0.00590149	0.00866784	0.00136219	0.00264617						523	-0.00106	-0.0019	-0.00242	-0.00292	-0.00302						523	0.108712	0.056848	0.036382	0.019715	0.007173						273	0.010037	0.028013	0.081814	0.185848	0.400702						273	0.683154	0.356486	0.192645	0.079014	0.037048
522.5	0.0114429	0.00587606	0.00862379	0.00134644	0.00263778						522.5	-0.00105	-0.00189	-0.00241	-0.00291	-0.00301						522.5	0.108885	0.056933	0.036424	0.019745	0.007187						272.5	0.009324	0.026605	0.077619	0.176407	0.38153						272.5	0.649033	0.338568	0.183558	0.074884	0.034982
522	0.0114376	0.00584703	0.00861748	0.00131816	0.00261776						522	-0.00103	-0.00188	-0.0024	-0.0029	-0.003						522	0.10906	0.057023	0.036469	0.019782	0.007205						272	0.008738	0.025451	0.074118	0.168574	0.365768						272	0.620835	0.323642	0.176005	0.071483	0.033312
521.5	0.0114124	0.00581421	0.00861717	0.00127165	0.00259867						521.5	-0.00102	-0.00187	-0.00239	-0.00289	-0.00299						521.5	0.109236	0.057114	0.036512	0.019816	0.007222						271.5	0.008278	0.024563	0.071438	0.162594	0.353798						271.5	0.598391	0.311941	0.170076	0.068777	0.031961
521	0.0113984	0.00576629	0.00860381	0.00123028	0.00255499						521	-0.001	-0.00186	-0.00238	-0.00288	-0.00298						521	0.109406	0.057204	0.03655	0.019847	0.007234						271	0.007929	0.023968	0.069624	0.158493	0.345542						271	0.58124	0.302988	0.165623	0.066776	0.030996
520.5	0.0113991	0.00572961	0.00858194	0.00119955	0.00251471						520.5	-0.00099	-0.00185	-0.00237	-0.00287	-0.00297						520.5	0.109577	0.057293	0.036585	0.019877	0.007246						270.5	0.007688	0.023562	0.068499	0.156041	0.340651						270.5	0.568728	0.296582	0.162396	0.065414	0.030317
520	0.0113907	0.00570678	0.00854573	0.0011722	0.00248196						520	-0.00098	-0.00183	-0.00236	-0.00286	-0.00296						520	0.109748	0.057383	0.036621	0.019908	0.007261						270	0.007609	0.023341	0.068047	0.155008	0.33864						270	0.560013	0.292166	0.160208	0.06447	0.029859
519.5	0.0113994	0.00570043	0.0085263	0.00116212	0.00247052						519.5	-0.00096	-0.00182	-0.00235	-0.00285	-0.00295						519.5	0.10992	0.057474	0.036656	0.019935	0.007269						269.5	0.007586	0.023271	0.068096	0.155027	0.338803						269.5	0.554719	0.289425	0.158942	0.063919	0.029617
519	0.0113875	0.00567157	0.00850232	0.0011365	0.00244897						519	-0.00095	-0.00181	-0.00234	-0.00284	-0.00294						519	0.110097	0.057569	0.036696	0.01997	0.007285						269	0.00757	0.023268	0.068422	0.155821	0.340498						269	0.552152	0.288265	0.158381	0.063666	0.029457
518.5	0.0114063	0.00565178	0.00848989	0.00112784	0.00243405						518.5	-0.00093	-0.0018	-0.00233	-0.00283	-0.00293						518.5	0.11027	0.057653	0.036726	0.019994	0.007292						268.5	0.007585	0.023285	0.068905	0.157024	0.343102						268.5	0.55202	0.288183	0.15844	0.0637	0.029524
518	0.0114109	0.00562219	0.00847564	0.00111952	0.00240015						518	-0.00092	-0.00178	-0.00231	-0.00282	-0.00292						518	0.110452	0.057745	0.03677	0.020024	0.007306						268	0.007656	0.02334	0.069472	0.158342	0.346006						268	0.553691	0.289141	0.158886	0.063862	0.02965
517.5	0.0113976	0.00557433	0.00843753	0.00108511	0.00236591						517.5	-0.00091	-0.00177	-0.0023	-0.00281	-0.00291						517.5	0.110628	0.057835	0.036807	0.020046	0.007317						267.5	0.007703	0.023361	0.069921	0.1595	0.348478						267.5	0.556222	0.290394	0.15949	0.06404	0.029715
517	0.0113707	0.00554445	0.00841612	0.0010483	0.00234961						517	-0.00089	-0.00176	-0.00229	-0.0028	-0.0029						517	0.110809	0.057928	0.036847	0.020071	0.00732						267	0.007725	0.023293	0.070225	0.160211	0.349969						267	0.558679	0.291566	0.16007	0.064187	0.029766
516.5	0.0113348	0.00550498	0.00838002	0.00100794	0.00232891						516.5	-0.00088	-0.00174	-0.00228	-0.00279	-0.00289						516.5	0.110988	0.058021	0.036888	0.020097	0.00733						266.5	0.007721	0.023151	0.070236	0.160263	0.34985						266.5	0.559829	0.292062	0.160266	0.064105	0.029614
516	0.0113188	0.00546561	0.00837735	0.00098127	0.00233457						516	-0.00087	-0.00173	-0.00227	-0.00278	-0.00289						516	0.111174	0.058116	0.036928	0.020126	0.007343						266	0.007673	0.022902	0.069888	0.159488	0.34779						266	0.558376	0.29124	0.159788	0.063696	0.029284
515.5	0.0113077	0.00543944	0.0083497	0.000959633	0.0023117						515.5	-0.00086	-0.00172	-0.00225	-0.00278	-0.00288						515.5	0.11136	0.05821	0.036968	0.020156	0.007352						265.5	0.007525	0.022524	0.069151	0.157777	0.34349						265.5	0.553433	0.288679	0.158374	0.062938	0.028804
515	0.0113153	0.00541521	0.00831189	0.000949457	0.00227952						515	-0.00084	-0.0017	-0.00224	-0.00277	-0.00287						515	0.111545	0.058304	0.037014	0.020181	0.007367						265	0.007307	0.021973	0.067992	0.155039	0.33687						265	0.544115	0.283937	0.155941	0.061633	0.028059
514.5	0.0112996	0.00539406	0.00828189	0.000934013	0.00224005						514.5	-0.00083	-0.00169	-0.00224	-0.00276	-0.00286						514.5	0.111731	0.058401	0.03706	0.020215	0.007385						264.5	0.007089	0.021398	0.066468	0.151448	0.328207						264.5	0.530408	0.276998	0.152449	0.059905	0.027047
514	0.0112921	0.00535988	0.008253	0.000902506	0.00219981						514	-0.00082	-0.00168	-0.00222	-0.00275	-0.00285						514	0.111919	0.0585	0.037107	0.020245	0.007396						264	0.006778	0.020671	0.064591	0.147034	0.317802						264	0.512716	0.26813	0.147998	0.057729	0.025871
513.5	0.0112655	0.00531045	0.00822835	0.000857403	0.00217313						513.5	-0.0008	-0.00167	-0.00221	-0.00274	-0.00284						513.5	0.112113	0.058602	0.037157	0.020278	0.007405						263.5	0.006432	0.019902	0.062422	0.141999	0.306049						263.5	0.491903	0.257613	0.142728	0.055189	0.024516
513	0.0112573	0.00528646	0.00820121	0.000827784	0.00214313						513	-0.00079	-0.00166	-0.0022	-0.00273	-0.00283						513	0.112305	0.058698	0.037206	0.020312	0.007418						263	0.006081	0.019058	0.060078	0.136536	0.293551						263	0.469221	0.24614	0.137056	0.052506	0.023114
512.5	0.0112531	0.00526809	0.00818902	0.000792665	0.00212904						512.5	-0.00077	-0.00164	-0.00219	-0.00272	-0.00282						512.5	0.112499	0.058794	0.037257	0.020341	0.007427						262.5	0.005698	0.01818	0.057658	0.130895	0.280867						262.5	0.445944	0.234224	0.131164	0.049705	0.021677
512	0.0112717	0.00525889	0.00817662	0.000795684	0.00211402						512	-0.00076	-0.00163	-0.00219	-0.00271	-0.00281						512	0.112692	0.058896	0.037307	0.020374	0.007441						262	0.005371	0.017407	0.05532	0.125384	0.268521						262	0.423127	0.222538	0.125343	0.047036	0.020262
511.5	0.0112986	0.00522997	0.00815218	0.000780759	0.00210493						511.5	-0.00075	-0.00162	-0.00218	-0.00271	-0.0028						511.5	0.112883	0.058994	0.037354	0.020407	0.007451						261.5	0.005019	0.016625	0.053089	0.12014	0.2569						261.5	0.401773	0.211591	0.119902	0.044497	0.01891
511	0.0113125	0.00519816	0.00811542	0.000761707	0.00208738						511	-0.00074	-0.00161	-0.00217	-0.0027	-0.0028						511	0.113073	0.059096	0.037402	0.020441	0.007464						261	0.004727	0.015949	0.051086	0.115446	0.246442						261	0.382436	0.201636	0.114948	0.042191	0.017725
510.5	0.0113177	0.00517859	0.00809544	0.000745797	0.00207501						510.5	-0.00073	-0.0016	-0.00217	-0.0027	-0.00279						510.5	0.113265	0.059198	0.03745	0.020477	0.007484						260.5	0.004471	0.015348	0.049336	0.111362	0.237313						260.5	0.365551	0.192971	0.110663	0.040267	0.016733
510	0.0113234	0.00515814	0.00808371	0.00072911	0.00206239						510	-0.00071	-0.00159	-0.00216	-0.00269	-0.00278						510	0.113461	0.059298	0.037501	0.020513	0.0075						260	0.004254	0.014853	0.047878	0.107954	0.229594						260	0.351047	0.18554	0.106971	0.038612	0.015839
509.5	0.0113357	0.00512881	0.0080734	0.000720903	0.0020363						509.5	-0.0007	-0.00158	-0.00215	-0.00268	-0.00277						509.5	0.113653	0.0594	0.037552	0.020546	0.007509						259.5	0.00409	0.014472	0.046751	0.105227	0.22331						259.5	0.339024	0.179419	0.103915	0.037214	0.015067
509	0.0113515	0.00509099	0.00805164	0.000673878	0.00201158						509	-0.00069	-0.00157	-0.00215	-0.00268	-0.00277						509	0.113843	0.059498	0.037597	0.02058	0.007517						259	0.004007	0.014187	0.045902	0.103183	0.218431						259	0.32939	0.174487	0.101521	0.036079	0.014491
508.5	0.0113592	0.00507176	0.00803194	0.000649636	0.00198995						508.5	-0.00068	-0.00157	-0.00214	-0.00267	-0.00276						508.5	0.114035	0.059597	0.037642	0.02061	0.007525						258.5	0.003992	0.014036	0.045381	0.101798	0.21481						258.5	0.321978	0.170743	0.099773	0.035255	0.014131
508	0.0113637	0.00505657	0.00801106	0.000626398	0.00198312						508	-0.00067	-0.00156	-0.00213	-0.00267	-0.00275						508	0.11423	0.059698	0.037687	0.020642	0.007532						258	0.004007	0.013926	0.045114	0.100888	0.212288						258	0.316505	0.168026	0.098515	0.034678	0.013877
507.5	0.0113825	0.00503202	0.00799329	0.000622076	0.00197188						507.5	-0.00066	-0.00156	-0.00212	-0.00266	-0.00275						507.5	0.114429	0.059803	0.037739	0.020675	0.00755						257.5	0.004111	0.013972	0.045102	0.10051	0.210781						257.5	0.312593	0.166069	0.097686	0.034231	0.013687
507	0.0113922	0.00499268	0.00797475	0.000604398	0.00194612						507	-0.00065	-0.00155	-0.00212	-0.00266	-0.00275						507	0.114621	0.0599	0.037786	0.020707	0.007561						257	0.004209	0.014016	0.045231	0.100549	0.210108						257	0.310092	0.164826	0.097199	0.033933	0.013564
506.5	0.0114027	0.00498807	0.00794858	0.000595525	0.00192544						506.5	-0.00065	-0.00154	-0.00211	-0.00266	-0.00274						506.5	0.114814	0.060003	0.037831	0.020738	0.00757						256.5	0.004384	0.014244	0.045603	0.100972	0.210211						256.5	0.308623	0.164121	0.096969	0.033745	0.013475
506	0.0114088	0.00498286	0.0079129	0.000565435	0.00189018						506	-0.00064	-0.00154	-0.00211	-0.00265	-0.00274						506	0.115011	0.060106	0.037876	0.020772	0.007584						256	0.00461	0.014523	0.046098	0.101678	0.210868						256	0.307926	0.163789	0.096981	0.033663	0.013415
505.5	0.0114297	0.00497088	0.00788921	0.000542798	0.0018833						505.5	-0.00063	-0.00153	-0.0021	-0.00265	-0.00273						505.5	0.115208	0.06021	0.037924	0.020806	0.007597						255.5	0.004809	0.014767	0.046709	0.102615	0.212077						255.5	0.307868	0.163841	0.097117	0.03369	0.013441
505	0.0114461	0.00493094	0.00786377	0.00050973	0.00187398						505	-0.00062	-0.00152	-0.0021	-0.00265	-0.00273						505	0.115411	0.06032	0.037977	0.020839	0.007614						255	0.00511	0.015132	0.047434	0.103801	0.213759						255	0.308236	0.164068	0.09735	0.033763	0.013477
504.5	0.0114577	0.00490971	0.00783642	0.000479539	0.00186719						504.5	-0.00061	-0.00152	-0.00209	-0.00264	-0.00272						504.5	0.115614	0.060429	0.038029	0.020878	0.007625
504	0.01145	0.00487173	0.00779391	0.000463777	0.00184391						504	-0.0006	-0.00151	-0.00209	-0.00264	-0.00272						504	0.115819	0.060539	0.038087	0.020915	0.007635
503.5	0.0114482	0.00485518	0.00776462	0.000451147	0.001822						503.5	-0.00059	-0.0015	-0.00208	-0.00263	-0.00271						503.5	0.116024	0.060648	0.038141	0.020951	0.007649
503	0.0114518	0.00483957	0.00772984	0.000439553	0.00178587						503	-0.00058	-0.00149	-0.00208	-0.00263	-0.00271						503	0.116228	0.060754	0.03819	0.020982	0.007659
502.5	0.0114718	0.00481732	0.00771637	0.000412129	0.00176931						502.5	-0.00056	-0.00148	-0.00207	-0.00262	-0.0027						502.5	0.116434	0.060868	0.038249	0.021016	0.007676
502	0.011496	0.00479261	0.00771188	0.000394286	0.00176197						502	-0.00055	-0.00148	-0.00207	-0.00262	-0.0027						502	0.116641	0.060979	0.038308	0.021047	0.007691
501.5	0.0115044	0.00477325	0.00769136	0.000376612	0.001741						501.5	-0.00055	-0.00148	-0.00207	-0.00262	-0.0027						501.5	0.116856	0.061089	0.038363	0.021082	0.007709
501	0.0115159	0.00477177	0.00766525	0.000376998	0.00173389						501	-0.00054	-0.00147	-0.00207	-0.00262	-0.0027						501	0.117069	0.061203	0.03842	0.021123	0.007726
500.5	0.011506	0.00477368	0.00763468	0.000369205	0.00170846						500.5	-0.00053	-0.00147	-0.00206	-0.00262	-0.00271						500.5	0.117282	0.061315	0.038478	0.021152	0.007744
500	0.0116387	0.00450052	0.00667705	0.00025323	0.00180154						500	-0.0005	-0.00138	-0.00202	-0.00254	-0.00268						500	0.117695	0.061569	0.038267	0.021614	0.007911
499.5	0.0116216	0.0044915	0.00667183	0.00024797	0.0018177						499.5	-0.00049	-0.00138	-0.00202	-0.00254	-0.00268						499.5	0.117918	0.061691	0.038335	0.021658	0.007928
499	0.0116056	0.00447592	0.00664566	0.000223383	0.00183705						499	-0.00048	-0.00137	-0.00202	-0.00255	-0.00268						499	0.118138	0.061813	0.038392	0.021699	0.007945
498.5	0.0115834	0.00445709	0.00659925	0.000185109	0.00181928						498.5	-0.00048	-0.00137	-0.00201	-0.00255	-0.00268						498.5	0.118362	0.061936	0.038449	0.021738	0.007963
498	0.0115569	0.00443981	0.00655722	0.000151583	0.00181803						498	-0.00046	-0.00136	-0.002	-0.00254	-0.00268						498	0.118584	0.062056	0.038508	0.021777	0.007979
497.5	0.0115566	0.00441663	0.00652543	0.000153999	0.00180562						497.5	-0.00045	-0.00135	-0.002	-0.00254	-0.00268						497.5	0.118813	0.062178	0.038567	0.021814	0.007998
497	0.0115443	0.0044065	0.00649363	0.000166957	0.0018163						497	-0.00043	-0.00134	-0.002	-0.00253	-0.00268						497	0.119043	0.062303	0.038633	0.021854	0.008018
496.5	0.0115264	0.00438468	0.00647227	0.000166292	0.00180482						496.5	-0.00042	-0.00133	-0.002	-0.00253	-0.00268						496.5	0.119267	0.062423	0.038695	0.021892	0.00803
496	0.0114981	0.0043746	0.00642299	0.000135368	0.00180776						496	-0.00041	-0.00132	-0.002	-0.00252	-0.00268						496	0.119496	0.062552	0.038759	0.021933	0.00805
495.5	0.0114849	0.00435375	0.00640198	0.000114447	0.00182191						495.5	-0.0004	-0.00131	-0.002	-0.00252	-0.00268						495.5	0.11972	0.062671	0.038818	0.021966	0.008063
495	0.0114672	0.00435519	0.00638428	9.66e-05	0.00181274						495	-0.00039	-0.00131	-0.002	-0.00252	-0.00268						495	0.119948	0.062794	0.038876	0.022002	0.008074
494.5	0.0114654	0.00434281	0.00636736	9.1e-05	0.00182799						494.5	-0.00038	-0.0013	-0.00199	-0.00251	-0.00268						494.5	0.120179	0.062918	0.038938	0.022041	0.008084
494	0.011456	0.00435209	0.00633897	6.97e-05	0.00181865						494	-0.00037	-0.00129	-0.00199	-0.00251	-0.00268						494	0.120405	0.063045	0.038999	0.022078	0.008097
493.5	0.0114517	0.00434013	0.00632036	5.5e-05	0.00183005						493.5	-0.00036	-0.00129	-0.00199	-0.00251	-0.00269						493.5	0.120634	0.063171	0.039064	0.022113	0.008115
493	0.0114478	0.00434381	0.0062873	5.06e-05	0.00183774						493	-0.00035	-0.00128	-0.00198	-0.0025	-0.00269						493	0.120866	0.063296	0.039128	0.02215	0.00814
492.5	0.0114229	0.00433072	0.00625825	4.38e-05	0.00182421						492.5	-0.00034	-0.00127	-0.00198	-0.00251	-0.00269						492.5	0.121105	0.063426	0.039194	0.022191	0.008159
492	0.0114159	0.00432698	0.00623771	4.52e-05	0.00182262						492	-0.00032	-0.00126	-0.00197	-0.0025	-0.00268						492	0.121341	0.06355	0.039262	0.022231	0.008173
491.5	0.011408	0.00431106	0.00621341	4.53e-05	0.00183431						491.5	-0.00032	-0.00126	-0.00197	-0.0025	-0.00269						491.5	0.121578	0.063679	0.039328	0.022272	0.008191
491	0.0113994	0.00429374	0.0061916	1.95e-05	0.00182535						491	-0.00031	-0.00124	-0.00197	-0.0025	-0.00268						491	0.121819	0.063814	0.039399	0.022311	0.008208
490.5	0.0113778	0.00424632	0.00615546	-6.15e-07	0.00181391						490.5	-0.0003	-0.00124	-0.00196	-0.0025	-0.00269						490.5	0.122059	0.063947	0.039465	0.02235	0.008225
490	0.0113641	0.00424292	0.00614929	-2.22e-05	0.00180951						490	-0.0003	-0.00124	-0.00196	-0.0025	-0.00269						490	0.122303	0.06408	0.039527	0.022388	0.008243
489.5	0.01136	0.00423296	0.00610697	-2.75e-05	0.00181222						489.5	-0.00029	-0.00124	-0.00196	-0.00251	-0.0027						489.5	0.122549	0.064214	0.039594	0.022429	0.008261
489	0.0113444	0.00424825	0.00608443	-2.42e-05	0.00183596						489	-0.00029	-0.00124	-0.00195	-0.00251	-0.0027						489	0.122794	0.064345	0.039654	0.022472	0.008279
488.5	0.0113231	0.00424155	0.00606909	-2.96e-05	0.00184908						488.5	-0.00027	-0.00123	-0.00195	-0.00251	-0.0027						488.5	0.123034	0.064481	0.03972	0.022512	0.008296
488	0.0113061	0.00422489	0.00604473	-4.36e-05	0.0018525						488	-0.00026	-0.00122	-0.00195	-0.00251	-0.0027						488	0.123281	0.064617	0.039789	0.022555	0.008319
487.5	0.0113145	0.00422868	0.00601989	-5.76e-05	0.00185359						487.5	-0.00025	-0.00122	-0.00194	-0.00251	-0.0027						487.5	0.123531	0.06475	0.039857	0.022598	0.008339
487	0.0113117	0.00421234	0.00596994	-7.21e-05	0.00185449						487	-0.00024	-0.00121	-0.00194	-0.00251	-0.00269						487	0.123786	0.064883	0.039924	0.022639	0.008356
486.5	0.0112974	0.00422977	0.00594515	-8.65e-05	0.00185739						486.5	-0.00023	-0.00121	-0.00194	-0.00251	-0.0027						486.5	0.124037	0.065013	0.039989	0.022682	0.008367
486	0.0112814	0.00421043	0.00592027	-9.82e-05	0.00185569						486	-0.00022	-0.00121	-0.00194	-0.00251	-0.0027						486	0.124284	0.065147	0.040053	0.022719	0.008384
485.5	0.0112609	0.00419033	0.00589628	-0.000119301	0.00185746						485.5	-0.00022	-0.0012	-0.00194	-0.00251	-0.00271						485.5	0.124536	0.065281	0.040122	0.022764	0.008407
485	0.0112574	0.00416911	0.00586335	-0.000128434	0.00184628						485	-0.00021	-0.0012	-0.00194	-0.00252	-0.00271						485	0.124787	0.065411	0.040191	0.022806	0.008424
484.5	0.0112501	0.00416441	0.00583659	-0.000114014	0.00186858						484.5	-0.0002	-0.00119	-0.00194	-0.00252	-0.00271						484.5	0.125036	0.065539	0.040262	0.022845	0.008439
484	0.0112437	0.00418679	0.00582579	-0.000112818	0.00187481						484	-0.00019	-0.00119	-0.00195	-0.00252	-0.00271						484	0.125287	0.06567	0.040334	0.022892	0.00846
483.5	0.0112532	0.00421226	0.00583609	-9.08e-05	0.00191214						483.5	-0.00017	-0.00118	-0.00194	-0.00252	-0.00271						483.5	0.125545	0.065803	0.040411	0.022938	0.00848
483	0.0112332	0.00421114	0.00582024	-0.000106298	0.00192422						483	-0.00016	-0.00118	-0.00194	-0.00252	-0.00272						483	0.125806	0.065938	0.040486	0.02298	0.008503
482.5	0.0112044	0.00418431	0.00579017	-0.000121445	0.00190686						482.5	-0.00015	-0.00117	-0.00194	-0.00252	-0.00272						482.5	0.12607	0.066074	0.040565	0.023026	0.008526
482	0.0111806	0.00416086	0.00574857	-0.000140899	0.00190786						482	-0.00014	-0.00116	-0.00194	-0.00252	-0.00272						482	0.126335	0.066211	0.040644	0.023072	0.008548
481.5	0.0111657	0.00414823	0.00572953	-0.000147117	0.00191591						481.5	-0.00013	-0.00116	-0.00194	-0.00253	-0.00272						481.5	0.126591	0.066343	0.040716	0.023111	0.00856
481	0.0111798	0.00414378	0.00570258	-0.000134329	0.00193855						481	-0.00012	-0.00115	-0.00194	-0.00252	-0.00272						481	0.126852	0.066479	0.040791	0.023155	0.008576
480.5	0.0111918	0.00415816	0.00569813	-0.000115414	0.00196854						480.5	-0.00011	-0.00115	-0.00194	-0.00253	-0.00273						480.5	0.127113	0.066616	0.040868	0.023201	0.008602
480	0.011201	0.00416201	0.00567832	-9.53e-05	0.00199155						480	-9.34e-05	-0.00114	-0.00194	-0.00252	-0.00273						480	0.127377	0.066755	0.040945	0.023249	0.008626
479.5	0.0111802	0.00414645	0.00565754	-9.88e-05	0.00197498						479.5	-8.14e-05	-0.00113	-0.00193	-0.00252	-0.00273						479.5	0.127641	0.066894	0.041026	0.023294	0.008646
479	0.0111615	0.004139	0.00561335	-0.000141568	0.00196723						479	-6.27e-05	-0.00112	-0.00193	-0.00252	-0.00272						479	0.127905	0.06703	0.041097	0.023329	0.008664
478.5	0.0111456	0.00414531	0.00558234	-0.00015958	0.0019653						478.5	-5.7e-05	-0.00112	-0.00194	-0.00252	-0.00273						478.5	0.128176	0.067176	0.041171	0.023379	0.008688
478	0.0111107	0.00415339	0.00555662	-0.000171828	0.00197157						478	-4.31e-05	-0.00111	-0.00193	-0.00252	-0.00273						478	0.128446	0.067317	0.041247	0.023422	0.008713
477.5	0.01108	0.00414178	0.0055389	-0.000191857	0.00197026						477.5	-3.1e-05	-0.0011	-0.00193	-0.00252	-0.00273						477.5	0.128705	0.067455	0.041321	0.023459	0.008732
477	0.0110397	0.00410103	0.00550307	-0.000220661	0.00196342						477	-1.44e-05	-0.00109	-0.00193	-0.00252	-0.00273						477	0.128969	0.067595	0.041393	0.023496	0.008748
476.5	0.0110336	0.00409279	0.00547095	-0.000228063	0.00197187						476.5	-5.62e-06	-0.00109	-0.00193	-0.00252	-0.00273						476.5	0.129227	0.067731	0.041463	0.023534	0.008762
476	0.0110388	0.00408426	0.00543567	-0.000223087	0.00198399						476	9.61e-06	-0.00108	-0.00193	-0.00252	-0.00273						476	0.129493	0.067872	0.041541	0.023573	0.008787
475.5	0.0110474	0.00409359	0.00542071	-0.00020146	0.00201487						475.5	2.56e-05	-0.00107	-0.00193	-0.00253	-0.00274						475.5	0.129761	0.068016	0.041617	0.023613	0.008804
475	0.0110649	0.00407893	0.00539344	-0.000203834	0.00203157						475	4.14e-05	-0.00106	-0.00193	-0.00252	-0.00274						475	0.130034	0.068163	0.041699	0.023662	0.008835
474.5	0.0110687	0.00408637	0.00539355	-0.000197643	0.00204249						474.5	5.5e-05	-0.00105	-0.00193	-0.00253	-0.00274						474.5	0.130307	0.068312	0.041779	0.023706	0.008863
474	0.0110543	0.00407315	0.00536326	-0.000202803	0.0020318						474	7.1e-05	-0.00104	-0.00193	-0.00253	-0.00274						474	0.130579	0.068458	0.041861	0.023748	0.008883
473.5	0.0110455	0.00408849	0.00535519	-0.000198501	0.00203216						473.5	8e-05	-0.00104	-0.00193	-0.00253	-0.00274						473.5	0.130848	0.068607	0.041945	0.023789	0.008902
473	0.01107	0.00410378	0.00534982	-0.000183547	0.00206151						473	9.48e-05	-0.00104	-0.00193	-0.00253	-0.00274						473	0.131121	0.068753	0.042025	0.023828	0.008928
472.5	0.0110805	0.00410875	0.00535163	-0.000187704	0.00207974						472.5	0.000107	-0.00103	-0.00192	-0.00253	-0.00274						472.5	0.131396	0.068908	0.04211	0.023874	0.008953
472	0.011076	0.00411747	0.00537454	-0.000188091	0.00210465						472	0.000122	-0.00102	-0.00192	-0.00254	-0.00275						472	0.131661	0.069054	0.042194	0.023917	0.008976
471.5	0.0110701	0.00409718	0.00535423	-0.000204021	0.00211128						471.5	0.000134	-0.00102	-0.00192	-0.00254	-0.00275						471.5	0.13193	0.069204	0.042275	0.023963	0.008996
471	0.0110663	0.00411071	0.00536407	-0.000199293	0.00212112						471	0.000147	-0.00101	-0.00192	-0.00254	-0.00276						471	0.132205	0.069358	0.042354	0.024014	0.009018
470.5	0.0110512	0.00407808	0.00534709	-0.000227036	0.00210807						470.5	0.000153	-0.00101	-0.00192	-0.00254	-0.00276						470.5	0.132482	0.069509	0.042441	0.024062	0.009045
470	0.0110508	0.00409062	0.00534568	-0.000211475	0.00211346						470	0.000169	-0.001	-0.00191	-0.00254	-0.00276						470	0.132764	0.069669	0.04253	0.024109	0.009069
469.5	0.0110451	0.0040924	0.0053539	-0.000194097	0.00214637						469.5	0.000176	-0.001	-0.00191	-0.00254	-0.00276						469.5	0.133045	0.069828	0.042616	0.024158	0.00909
469	0.0110421	0.00411087	0.00534593	-0.000198923	0.00216015						469	0.000193	-0.00099	-0.00191	-0.00254	-0.00275						469	0.133323	0.069987	0.042703	0.024207	0.009117
468.5	0.0110317	0.00409475	0.00533086	-0.000227842	0.00215662						468.5	0.000207	-0.00099	-0.00191	-0.00254	-0.00276						468.5	0.133599	0.070145	0.04279	0.024249	0.009136
468	0.0110237	0.00409418	0.00531894	-0.000244875	0.00214147						468	0.000221	-0.00098	-0.00191	-0.00255	-0.00276						468	0.133882	0.070302	0.042879	0.024297	0.009163
467.5	0.0110239	0.00408077	0.00531043	-0.000241381	0.00217127						467.5	0.000242	-0.00097	-0.0019	-0.00254	-0.00276						467.5	0.134162	0.070459	0.042964	0.024336	0.009187
467	0.0110116	0.00407324	0.00527807	-0.000241554	0.00215056						467	0.000258	-0.00096	-0.0019	-0.00254	-0.00276						467	0.134446	0.070616	0.043041	0.02438	0.00921
466.5	0.0110003	0.00407286	0.0052809	-0.000238975	0.00215567						466.5	0.000276	-0.00095	-0.0019	-0.00255	-0.00276						466.5	0.134733	0.070776	0.043129	0.024431	0.009236
466	0.0109813	0.00406536	0.00526397	-0.000260235	0.0021512						466	0.000297	-0.00094	-0.0019	-0.00254	-0.00276						466	0.135019	0.070934	0.043219	0.024479	0.009259
465.5	0.0109751	0.00405476	0.00526478	-0.000258816	0.00216884						465.5	0.000314	-0.00094	-0.0019	-0.00254	-0.00276						465.5	0.135316	0.071101	0.043304	0.024526	0.009283
465	0.0110223	0.00408779	0.00528493	-0.000210947	0.00222517						465	0.000328	-0.00094	-0.0019	-0.00255	-0.00276						465	0.135607	0.071262	0.043389	0.024576	0.009307
464.5	0.011016	0.0040966	0.00527048	-0.000193002	0.00222613						464.5	0.000349	-0.00092	-0.00189	-0.00255	-0.00276						464.5	0.135903	0.071426	0.043482	0.024626	0.009331
464	0.011033	0.00409685	0.00526894	-0.000214577	0.00223074						464	0.00037	-0.00091	-0.00189	-0.00254	-0.00276						464	0.136204	0.071594	0.043572	0.024676	0.009353
463.5	0.0110089	0.00407348	0.00526108	-0.000277196	0.0022149						463.5	0.000395	-0.0009	-0.00188	-0.00254	-0.00276						463.5	0.136503	0.071759	0.04366	0.024724	0.009378
463	0.0110268	0.00406437	0.00526993	-0.000282804	0.00228617						463	0.000424	-0.00088	-0.00187	-0.00254	-0.00276						463	0.136802	0.071924	0.043753	0.024768	0.009399
462.5	0.0110242	0.00406816	0.00528091	-0.000283807	0.00229822						462.5	0.000446	-0.00087	-0.00187	-0.00253	-0.00275						462.5	0.137105	0.072086	0.043844	0.024811	0.009417
462	0.0110339	0.00409017	0.00530904	-0.000240644	0.00233196						462	0.000467	-0.00087	-0.00187	-0.00253	-0.00275						462	0.137412	0.072249	0.043929	0.024861	0.009436
461.5	0.0110115	0.00407068	0.00531347	-0.0002596	0.00228051						461.5	0.000494	-0.00086	-0.00186	-0.00253	-0.00275						461.5	0.137716	0.072415	0.044021	0.02491	0.00946
461	0.0110117	0.00408723	0.00532543	-0.000255925	0.00229374						461	0.000518	-0.00085	-0.00185	-0.00253	-0.00275						461	0.138029	0.072585	0.044112	0.024964	0.009482
460.5	0.0110111	0.00407997	0.00530021	-0.000263805	0.00229509						460.5	0.000541	-0.00084	-0.00185	-0.00253	-0.00275						460.5	0.138343	0.072756	0.044209	0.025021	0.009504
460	0.0110123	0.00407663	0.00529457	-0.000266727	0.00231019						460	0.000566	-0.00083	-0.00185	-0.00254	-0.00276						460	0.138659	0.072925	0.044301	0.025073	0.009525
459.5	0.0110149	0.00407441	0.00529099	-0.000248995	0.00231976						459.5	0.000583	-0.00082	-0.00184	-0.00254	-0.00276						459.5	0.138969	0.073099	0.044393	0.025128	0.009545
459	0.011003	0.00405936	0.0052868	-0.00027779	0.00233936						459	0.000601	-0.00081	-0.00184	-0.00254	-0.00276						459	0.13928	0.073266	0.044485	0.025177	0.00957
458.5	0.0110058	0.00406904	0.00528708	-0.000288518	0.00234865						458.5	0.000625	-0.0008	-0.00184	-0.00254	-0.00277						458.5	0.139594	0.073438	0.04458	0.025223	0.009592
458	0.0109936	0.00405987	0.00527578	-0.000310973	0.0023529						458	0.000654	-0.00079	-0.00184	-0.00254	-0.00277						458	0.139902	0.07361	0.044664	0.025266	0.009611
457.5	0.0109771	0.00405256	0.00525229	-0.000320294	0.0023327						457.5	0.000676	-0.00078	-0.00184	-0.00254	-0.00277						457.5	0.140208	0.073775	0.044753	0.025312	0.009634
457	0.0109633	0.00405288	0.00523269	-0.000326918	0.00233758						457	0.000697	-0.00077	-0.00184	-0.00255	-0.00277						457	0.140516	0.073937	0.044839	0.025359	0.009654
456.5	0.01094	0.0040403	0.00521024	-0.000340859	0.00233742						456.5	0.000722	-0.00076	-0.00184	-0.00255	-0.00278						456.5	0.140824	0.074107	0.044926	0.025408	0.009682
456	0.0109469	0.00400963	0.00517856	-0.000311233	0.00234665						456	0.000754	-0.00074	-0.00183	-0.00255	-0.00278						456	0.141127	0.074269	0.045001	0.025458	0.009702
455.5	0.0109532	0.00401581	0.00518502	-0.000314231	0.00238083						455.5	0.000783	-0.00072	-0.00183	-0.00254	-0.00278						455.5	0.141423	0.074434	0.045084	0.0255	0.009723
455	0.0109388	0.00401277	0.00515322	-0.000341796	0.00236262						455	0.000803	-0.00071	-0.00183	-0.00255	-0.00278						455	0.141723	0.074595	0.045162	0.025544	0.009739
454.5	0.010944	0.00402675	0.00514297	-0.000359023	0.00236946						454.5	0.000828	-0.00069	-0.00182	-0.00255	-0.00278						454.5	0.142026	0.074759	0.045247	0.025589	0.009762
454	0.0109727	0.00403729	0.00513218	-0.000352819	0.00236448						454	0.000862	-0.00068	-0.00181	-0.00254	-0.00277						454	0.142327	0.074923	0.045333	0.025633	0.009779
453.5	0.0110185	0.0040288	0.00517309	-0.000312258	0.00240487						453.5	0.000894	-0.00066	-0.00181	-0.00254	-0.00277						453.5	0.142632	0.075089	0.045421	0.025682	0.009805
453	0.0110542	0.0040337	0.00519249	-0.00029211	0.00242024						453	0.000928	-0.00064	-0.0018	-0.00254	-0.00276						453	0.142936	0.07525	0.045503	0.025722	0.009823
452.5	0.0110652	0.00403952	0.00518778	-0.000295846	0.00244576						452.5	0.000966	-0.00062	-0.00179	-0.00253	-0.00276						452.5	0.143244	0.075422	0.045594	0.025769	0.009838
452	0.011063	0.00404926	0.00513219	-0.000317836	0.00244335						452	0.001002	-0.0006	-0.00177	-0.00253	-0.00275						452	0.143565	0.075593	0.045684	0.025826	0.009865
451.5	0.011084	0.00405739	0.00511605	-0.000328551	0.00246458						451.5	0.001036	-0.00058	-0.00176	-0.00253	-0.00275						451.5	0.14389	0.075771	0.045782	0.025879	0.009894
451	0.011097	0.00405943	0.00510098	-0.000337538	0.00248671						451	0.001077	-0.00056	-0.00175	-0.00253	-0.00275						451	0.144218	0.075951	0.04587	0.025929	0.009916
450.5	0.011113	0.00405771	0.00509643	-0.00033536	0.00250141						450.5	0.001116	-0.00054	-0.00173	-0.00252	-0.00275						450.5	0.144546	0.076138	0.045967	0.02599	0.009939
450	0.0111325	0.00407171	0.0050939	-0.000324087	0.00252303						450	0.001153	-0.00053	-0.00173	-0.00252	-0.00275						450	0.144886	0.076323	0.04607	0.026047	0.009964
449.5	0.01115	0.00406839	0.00507575	-0.000321865	0.00253255						449.5	0.001192	-0.00051	-0.00172	-0.00252	-0.00275						449.5	0.145242	0.076528	0.046186	0.026115	0.009995
449	0.0111585	0.00406432	0.00505746	-0.000328775	0.00255259						449	0.001235	-0.00049	-0.00171	-0.00251	-0.00275						449	0.145599	0.076727	0.046298	0.026182	0.01002
448.5	0.0111681	0.00408991	0.00506384	-0.00032256	0.00258014						448.5	0.001289	-0.00047	-0.00169	-0.00251	-0.00275						448.5	0.145962	0.076934	0.046419	0.026247	0.010052
448	0.0111666	0.00409243	0.00507117	-0.000312898	0.00261244						448	0.001334	-0.00045	-0.00169	-0.00251	-0.00275						448	0.146332	0.077141	0.046543	0.026313	0.010083
447.5	0.011176	0.00409736	0.005068	-0.00030817	0.00263432						447.5	0.001382	-0.00043	-0.00168	-0.00251	-0.00275						447.5	0.146703	0.077351	0.046662	0.026378	0.010117
447	0.0111717	0.00406417	0.00504099	-0.000325026	0.00262109						447	0.001432	-0.0004	-0.00166	-0.0025	-0.00274						447	0.147089	0.077573	0.046792	0.026449	0.010158
446.5	0.0111994	0.00407019	0.00504223	-0.000319661	0.00261858						446.5	0.001487	-0.00037	-0.00164	-0.00249	-0.00274						446.5	0.14748	0.077792	0.046926	0.026525	0.010195
446	0.0112062	0.00405835	0.00503238	-0.000323387	0.00260817						446	0.001546	-0.00035	-0.00163	-0.00248	-0.00274						446	0.147874	0.078021	0.047063	0.026604	0.010239
445.5	0.011232	0.00407805	0.00503674	-0.000334371	0.00262869						445.5	0.0016	-0.00032	-0.00163	-0.00248	-0.00275						445.5	0.148276	0.078249	0.047201	0.026685	0.010274
445	0.0112797	0.00411897	0.0050618	-0.000315188	0.00267172						445	0.001664	-0.00029	-0.00161	-0.00247	-0.00274						445	0.148676	0.078478	0.047343	0.026772	0.010319
444.5	0.0113056	0.00414212	0.00506288	-0.000301203	0.00272071						444.5	0.001721	-0.00026	-0.00161	-0.00247	-0.00274						444.5	0.149076	0.07871	0.047491	0.026856	0.010366
444	0.0113445	0.00415397	0.00505327	-0.000296569	0.00272667						444	0.001776	-0.00024	-0.0016	-0.00247	-0.00274						444	0.14949	0.078941	0.047637	0.026939	0.010415
443.5	0.0113384	0.00413037	0.00502328	-0.000307377	0.00273386						443.5	0.001844	-0.0002	-0.00158	-0.00246	-0.00273						443.5	0.149898	0.079165	0.047774	0.027017	0.010457
443	0.0113756	0.00414104	0.00501513	-0.00030616	0.00274568						443	0.0019	-0.00017	-0.00157	-0.00246	-0.00273						443	0.150312	0.079403	0.047916	0.0271	0.010496
442.5	0.0113827	0.00413787	0.00499993	-0.000298789	0.00277734						442.5	0.001966	-0.00014	-0.00156	-0.00245	-0.00273						442.5	0.150722	0.07963	0.048043	0.027177	0.01053
442	0.0113987	0.00414614	0.0050078	-0.000307688	0.00277797						442	0.002033	-0.00011	-0.00155	-0.00244	-0.00273						442	0.151126	0.079865	0.048176	0.027258	0.010566
441.5	0.0113991	0.00414802	0.00500214	-0.000295139	0.00277646						441.5	0.002099	-7.68e-05	-0.00153	-0.00244	-0.00273						441.5	0.151545	0.080108	0.048305	0.027342	0.010608
441	0.0114232	0.00415501	0.00499741	-0.000286811	0.00279003						441	0.00217	-3.74e-05	-0.00151	-0.00242	-0.00272						441	0.151971	0.080352	0.048452	0.027433	0.010651
440.5	0.0114647	0.00417598	0.00501037	-0.000248902	0.00282918						440.5	0.002244	-7.27e-06	-0.0015	-0.00242	-0.00272						440.5	0.152394	0.080591	0.048587	0.027513	0.010691
440	0.0114625	0.0041612	0.0049753	-0.000260647	0.00284259						440	0.002315	2.52e-05	-0.00149	-0.00241	-0.00272						440	0.152809	0.08082	0.048717	0.027592	0.010722
439.5	0.0114594	0.00414863	0.00493495	-0.000290689	0.00281852						439.5	0.002402	6.92e-05	-0.00146	-0.0024	-0.00271						439.5	0.153227	0.081053	0.048848	0.027666	0.01076
439	0.0114546	0.00415569	0.0049006	-0.000294243	0.00281293						439	0.002482	0.000108	-0.00144	-0.00239	-0.0027						439	0.153639	0.08129	0.048975	0.027739	0.01079
438.5	0.0115111	0.00417872	0.00492663	-0.000276827	0.00282353						438.5	0.002569	0.000149	-0.00142	-0.00237	-0.0027						438.5	0.15406	0.081529	0.049112	0.027818	0.010829
438	0.0115551	0.00418366	0.00495305	-0.000234238	0.00285727						438	0.002656	0.00019	-0.0014	-0.00236	-0.00269						438	0.154479	0.081768	0.049244	0.027898	0.010863
437.5	0.0115762	0.00417683	0.00496365	-0.000222643	0.00290813						437.5	0.002752	0.00024	-0.00137	-0.00235	-0.00268						437.5	0.154898	0.082015	0.049376	0.027982	0.010897
437	0.0115683	0.00416986	0.00494431	-0.000228899	0.00291746						437	0.00285	0.000291	-0.00134	-0.00234	-0.00268						437	0.155328	0.082266	0.049516	0.028066	0.010938
436.5	0.011555	0.00416748	0.00490079	-0.000279464	0.00291108						436.5	0.002949	0.000343	-0.00131	-0.00232	-0.00267						436.5	0.155761	0.082511	0.049664	0.028148	0.010977
436	0.0116011	0.00418659	0.00493377	-0.000240455	0.00291946						436	0.003046	0.000392	-0.00128	-0.00232	-0.00267						436	0.156202	0.082763	0.049818	0.02823	0.011022
435.5	0.0116198	0.00422583	0.0049282	-0.00024868	0.00293506						435.5	0.003153	0.000448	-0.00126	-0.00231	-0.00267						435.5	0.156647	0.083018	0.049964	0.028321	0.011069
435	0.0116753	0.00423321	0.00495272	-0.000231926	0.00295704						435	0.00326	0.000501	-0.00123	-0.0023	-0.00266						435	0.157088	0.083265	0.050116	0.028408	0.011105
434.5	0.0116843	0.00426168	0.0049408	-0.000266993	0.00296583						434.5	0.003374	0.00056	-0.0012	-0.00229	-0.00266						434.5	0.157525	0.083515	0.050267	0.028493	0.011138
434	0.0116843	0.00424256	0.0049229	-0.000290458	0.00297222						434	0.0035	0.000624	-0.00117	-0.00228	-0.00266						434	0.157969	0.083778	0.050419	0.028585	0.01118
433.5	0.0117044	0.00424945	0.00493354	-0.000273436	0.0029787						433.5	0.00362	0.000684	-0.00114	-0.00227	-0.00267						433.5	0.158419	0.084038	0.050571	0.028674	0.011216
433	0.011706	0.00423512	0.00492341	-0.000285236	0.00296419						433	0.003749	0.000754	-0.00111	-0.00227	-0.00266						433	0.15889	0.084315	0.050735	0.028772	0.011265
432.5	0.0117377	0.00423793	0.00493147	-0.000283318	0.00296168						432.5	0.003889	0.000827	-0.00107	-0.00226	-0.00265						432.5	0.159354	0.084586	0.050893	0.028866	0.01131
432	0.0117485	0.00423709	0.00493914	-0.000287046	0.00295941						432	0.004027	0.000896	-0.00104	-0.00225	-0.00266						432	0.159817	0.084852	0.051048	0.028957	0.011347
431.5	0.0117671	0.00424683	0.00494745	-0.000279796	0.00299535						431.5	0.004177	0.000981	-0.001	-0.00224	-0.00265						431.5	0.160296	0.085126	0.051203	0.029041	0.011389
431	0.0118198	0.00428029	0.00494231	-0.000247621	0.00302103						431	0.004323	0.00106	-0.00097	-0.00221	-0.00264						431	0.16077	0.085395	0.051359	0.029132	0.01142
430.5	0.011836	0.00426347	0.00491629	-0.000253694	0.00302001						430.5	0.004483	0.001131	-0.00093	-0.0022	-0.00264						430.5	0.161258	0.085672	0.051523	0.02923	0.011462
430	0.0118825	0.00426866	0.00492147	-0.000222328	0.00303619						430	0.00466	0.00122	-0.00088	-0.00218	-0.00262						430	0.161749	0.085959	0.051694	0.029328	0.011514
429.5	0.0119017	0.00425711	0.0049139	-0.000252779	0.00305089						429.5	0.004837	0.001314	-0.00083	-0.00216	-0.00261						429.5	0.162253	0.08625	0.05186	0.02943	0.011565
429	0.011908	0.00427544	0.00489744	-0.000285788	0.00305904						429	0.005018	0.0014	-0.00078	-0.00214	-0.00261						429	0.162766	0.086536	0.052035	0.029524	0.011611
428.5	0.0119221	0.00425756	0.00489124	-0.000300138	0.00306173						428.5	0.005217	0.0015	-0.00074	-0.00212	-0.0026						428.5	0.163277	0.086837	0.052206	0.029629	0.011662
428	0.0119379	0.00428595	0.00493296	-0.000289978	0.00305023						428	0.005414	0.001597	-0.0007	-0.0021	-0.00259						428	0.1638	0.087138	0.05238	0.029729	0.011713
427.5	0.0119779	0.0043349	0.00498472	-0.000239919	0.00310604						427.5	0.00563	0.001703	-0.00065	-0.00208	-0.00257						427.5	0.164324	0.087436	0.052561	0.029827	0.011765
427	0.0120339	0.00436686	0.00500634	-0.000187575	0.00316						427	0.005854	0.001818	-0.00059	-0.00205	-0.00255						427	0.164861	0.087741	0.052739	0.029936	0.011819
426.5	0.0120603	0.00433249	0.00495808	-0.000163772	0.00319513						426.5	0.006076	0.001931	-0.00053	-0.00203	-0.00255						426.5	0.165399	0.088045	0.05292	0.030042	0.01187
426	0.012097	0.00433366	0.00492834	-0.000177623	0.00319325						426	0.006315	0.002046	-0.00048	-0.002	-0.00253						426	0.165952	0.08837	0.053112	0.030149	0.011926
425.5	0.0121018	0.00435108	0.00492746	-0.000194241	0.00318916						425.5	0.006562	0.002183	-0.00041	-0.00197	-0.00251						425.5	0.166514	0.088695	0.053309	0.030262	0.011982
425	0.0121153	0.00434462	0.00494051	-0.000218199	0.00320727						425	0.006814	0.002301	-0.00036	-0.00196	-0.00251						425	0.167086	0.089029	0.053503	0.030384	0.012041
424.5	0.0121618	0.00440558	0.00500237	-0.000214106	0.00321734						424.5	0.007091	0.002434	-0.00028	-0.00193	-0.00249						424.5	0.167665	0.089367	0.05371	0.030499	0.012105
424	0.0122305	0.00446057	0.00503079	-0.000187121	0.00325737						424	0.007378	0.002583	-0.00023	-0.0019	-0.00248						424	0.168255	0.089704	0.05392	0.030614	0.012169
423.5	0.0122527	0.00447543	0.00502465	-0.000179496	0.00324244						423.5	0.007678	0.002734	-0.00016	-0.00188	-0.00247						423.5	0.168862	0.090051	0.054128	0.030729	0.01223
423	0.0123155	0.00448394	0.0050486	-0.000154507	0.00323449						423	0.008005	0.002907	-7.57e-05	-0.00184	-0.00244						423	0.169466	0.090396	0.054351	0.03084	0.012285
422.5	0.0123381	0.00449281	0.00506656	-0.000127151	0.00329105						422.5	0.00834	0.003067	6.72e-06	-0.0018	-0.00243						422.5	0.170086	0.090771	0.054581	0.030969	0.012353
422	0.0124089	0.00453045	0.00508401	-9.88e-05	0.00332236						422	0.008694	0.003244	0.000101	-0.00176	-0.0024						422	0.170718	0.091142	0.054798	0.031081	0.012415
421.5	0.0124438	0.00456537	0.00509681	-7.75e-05	0.00336114						421.5	0.009066	0.003434	0.000203	-0.00172	-0.00238						421.5	0.171375	0.091524	0.055026	0.031205	0.012476
421	0.0124909	0.00460768	0.00510044	-6.75e-05	0.00333302						421	0.009444	0.003636	0.000302	-0.00168	-0.00235						421	0.172037	0.091916	0.055258	0.031324	0.012533
420.5	0.0125055	0.00461717	0.00513429	-7.44e-05	0.00332757						420.5	0.009859	0.003845	0.000418	-0.00163	-0.00232						420.5	0.172719	0.092316	0.055502	0.031456	0.012601
420	0.0125403	0.00465112	0.00513581	-5.99e-05	0.00334251						420	0.010301	0.004071	0.000535	-0.00158	-0.00229						420	0.173415	0.092724	0.055744	0.031589	0.012671
419.5	0.0126242	0.00463581	0.00516861	-2.73e-05	0.00338842						419.5	0.010759	0.004304	0.00067	-0.00153	-0.00226						419.5	0.17413	0.093131	0.055996	0.031727	0.01275
419	0.0126613	0.00467997	0.00517644	5.89e-07	0.00340318						419	0.011247	0.004539	0.000795	-0.00148	-0.00223						419	0.174862	0.09356	0.056256	0.031863	0.012821
418.5	0.0126988	0.00469729	0.00519057	-3.26e-06	0.00340076						418.5	0.011768	0.004808	0.000932	-0.00142	-0.00219						418.5	0.175592	0.093982	0.056511	0.031999	0.012887
418	0.0127128	0.00473459	0.00518746	4.08e-06	0.0034428						418	0.012308	0.005083	0.001069	-0.00135	-0.00215						418	0.176343	0.094426	0.056773	0.032143	0.012954
417.5	0.0127466	0.00478542	0.0051881	4.36e-05	0.00344479						417.5	0.012868	0.005359	0.001219	-0.00129	-0.00211						417.5	0.177114	0.094887	0.057039	0.032303	0.013034
417	0.0128389	0.00480369	0.00520931	8.88e-05	0.00348194						417	0.013457	0.005655	0.001375	-0.00121	-0.00207						417	0.177892	0.095368	0.057311	0.032462	0.013117
416.5	0.0129601	0.00485442	0.0052174	0.00010654	0.00352489						416.5	0.014072	0.005968	0.001542	-0.00114	-0.00203						416.5	0.178694	0.095857	0.057581	0.03263	0.013201
416	0.0130566	0.00486461	0.00522193	8.55e-05	0.00350188						416	0.014731	0.006302	0.001718	-0.00106	-0.00198						416	0.179505	0.096341	0.057861	0.032794	0.013275
415.5	0.013143	0.00490038	0.00527079	8.1e-05	0.00349326						415.5	0.015413	0.006652	0.001896	-0.00098	-0.00193						415.5	0.180341	0.096839	0.058167	0.032977	0.013364
415	0.0132195	0.00496319	0.00532708	0.000165297	0.0035204						415	0.016134	0.007003	0.002083	-0.00091	-0.00189						415	0.181184	0.09735	0.05848	0.033158	0.013454
414.5	0.013379	0.00507489	0.0054618	0.000234312	0.00362385						414.5	0.016881	0.007373	0.002277	-0.00082	-0.00185						414.5	0.182051	0.097869	0.058788	0.033348	0.013553
414	0.0134979	0.00516537	0.00549765	0.000284569	0.00369417						414	0.017668	0.007756	0.002471	-0.00074	-0.0018						414	0.182914	0.098401	0.059102	0.033524	0.013645
413.5	0.013656	0.00527445	0.005541	0.000331886	0.00373325						413.5	0.018481	0.008163	0.002677	-0.00064	-0.00176						413.5	0.18381	0.098942	0.059429	0.033718	0.013741
413	0.0137579	0.0052856	0.00553071	0.000302787	0.00372352						413	0.019345	0.008589	0.002881	-0.00054	-0.0017						413	0.184716	0.099511	0.059761	0.033916	0.01384
412.5	0.013873	0.00534726	0.0055518	0.00035708	0.0037457						412.5	0.020242	0.009034	0.003111	-0.00044	-0.00165						412.5	0.185646	0.100092	0.060113	0.034124	0.013955
412	0.0139718	0.0053943	0.00560518	0.00038283	0.00377531						412	0.021185	0.009501	0.003353	-0.00033	-0.00159						412	0.1866	0.100691	0.060485	0.03434	0.014097
411.5	0.0141309	0.00548608	0.00567899	0.000463007	0.00383293						411.5	0.02217	0.009992	0.003608	-0.00023	-0.00153						411.5	0.187571	0.101297	0.060856	0.034562	0.014234
411	0.0143496	0.0056437	0.00580159	0.000542405	0.00388758						411	0.023203	0.010512	0.003874	-0.00012	-0.00147						411	0.188543	0.101897	0.061231	0.034776	0.014355
410.5	0.014526	0.00571535	0.00583034	0.000574742	0.00391562						410.5	0.02427	0.011048	0.004146	-1.13e-06	-0.00141						410.5	0.189542	0.102516	0.061614	0.035005	0.014487
410	0.0147741	0.00580914	0.00591252	0.000656191	0.0039758						410	0.025393	0.011611	0.004433	0.000124	-0.00134						410	0.190552	0.103146	0.062014	0.03525	0.014623
409.5	0.0149432	0.00587513	0.00597472	0.000740371	0.00405704						409.5	0.026545	0.012198	0.004737	0.000247	-0.00127						409.5	0.19158	0.103797	0.062423	0.035502	0.014783
409	0.0151798	0.00600515	0.0060485	0.000806852	0.00411653						409	0.027757	0.012814	0.005054	0.000376	-0.0012						409	0.192629	0.104459	0.062834	0.03576	0.014932
408.5	0.0154516	0.00613005	0.00615644	0.000881127	0.00418271						408.5	0.02902	0.01345	0.00539	0.000531	-0.00112						408.5	0.193688	0.105127	0.063252	0.036018	0.015085
408	0.0157904	0.00633639	0.00626175	0.000990375	0.00426578						408	0.030328	0.014111	0.005713	0.000667	-0.00104						408	0.194755	0.105821	0.06369	0.036299	0.015247
407.5	0.0161061	0.00646491	0.00635263	0.00110543	0.00430982						407.5	0.031698	0.014805	0.006073	0.000828	-0.00095						407.5	0.195842	0.106519	0.064139	0.036577	0.015409
407	0.0164019	0.00666763	0.0064776	0.00119783	0.00440552						407	0.033123	0.015535	0.006454	0.000993	-0.00085						407	0.196933	0.10723	0.064607	0.036865	0.015588
406.5	0.0167637	0.00681907	0.00660835	0.00129791	0.0044631						406.5	0.034598	0.016283	0.006847	0.001168	-0.00075						406.5	0.198024	0.107939	0.065063	0.037148	0.015745
406	0.0171249	0.00697888	0.00676705	0.00137939	0.00452654						406	0.036136	0.01706	0.007256	0.001345	-0.00065						406	0.199135	0.10865	0.06552	0.037433	0.015916
405.5	0.0176145	0.00719858	0.00689579	0.00144185	0.00459683						405.5	0.037719	0.017864	0.007676	0.001533	-0.00054						405.5	0.200256	0.109391	0.065998	0.037736	0.016066
405	0.0181251	0.00749425	0.00707255	0.00153787	0.00474691						405	0.039372	0.018701	0.008116	0.001744	-0.00043						405	0.201381	0.110123	0.066486	0.038038	0.016208
404.5	0.0186238	0.00777213	0.00723494	0.00162549	0.00485276						404.5	0.041069	0.019562	0.008552	0.001947	-0.00032						404.5	0.202513	0.110861	0.066985	0.038348	0.016388
404	0.0192112	0.00806088	0.00739991	0.00177272	0.00495438						404	0.042845	0.020449	0.009016	0.002161	-0.00021						404	0.203651	0.111608	0.067502	0.038669	0.016578
403.5	0.0197668	0.00830274	0.00759044	0.00190386	0.00501693						403.5	0.044642	0.021345	0.009471	0.002361	-0.00011						403.5	0.20478	0.112357	0.068007	0.038972	0.016744
403	0.0204448	0.00864684	0.00780489	0.00210182	0.00518418						403	0.046523	0.022294	0.009961	0.002587	2.5e-05						403	0.205895	0.113118	0.068509	0.03928	0.01691
402.5	0.0211891	0.00904197	0.00805309	0.00233941	0.00538637						402.5	0.048455	0.02326	0.010462	0.002814	0.000141						402.5	0.207025	0.113871	0.069032	0.039598	0.017088
402	0.0219186	0.0094476	0.00828892	0.00255766	0.00551765						402	0.050444	0.024258	0.01097	0.00304	0.000257						402	0.208139	0.114636	0.06956	0.039915	0.017257
401.5	0.0227287	0.00989743	0.00853756	0.00277429	0.00570111						401.5	0.052499	0.025291	0.011517	0.003283	0.000399						401.5	0.20925	0.115393	0.070089	0.040226	0.01743
401	0.0236759	0.0103969	0.00882222	0.00297749	0.00583941						401	0.054579	0.026347	0.012053	0.003527	0.000536						401	0.210351	0.116127	0.070608	0.040534	0.017601
400.5	0.0246768	0.0109346	0.00917062	0.00324056	0.00606641						400.5	0.056724	0.027416	0.012612	0.003767	0.000653						400.5	0.211445	0.116868	0.071138	0.040836	0.017764
400	0.0257291	0.0115802	0.00943772	0.00351183	0.00614658						400	0.059459	0.028777	0.013297	0.004015	0.00082						400	0.212504	0.116984	0.071263	0.041187	0.017914
399.5	0.0270083	0.0122566	0.00982585	0.00392706	0.00635148						399.5	0.061716	0.029903	0.013874	0.004273	0.000965						399.5	0.213499	0.117642	0.071738	0.041455	0.018065
399	0.0283496	0.0128986	0.010196	0.00422701	0.006566						399	0.064019	0.03106	0.014462	0.004533	0.001106						399	0.214469	0.118296	0.072207	0.041725	0.018214
398.5	0.0297644	0.0136233	0.0105628	0.00462402	0.00682144						398.5	0.066367	0.032258	0.015091	0.004809	0.001261						398.5	0.215426	0.118935	0.072684	0.04198	0.018354
398	0.0312898	0.0143652	0.0109763	0.00487174	0.00709524						398	0.068766	0.03346	0.015721	0.005089	0.001412						398	0.216364	0.119548	0.073136	0.04223	0.018475
397.5	0.0328263	0.0152001	0.0113812	0.00523878	0.00730888						397.5	0.071203	0.034677	0.016352	0.005364	0.001566						397.5	0.217274	0.120151	0.073567	0.042466	0.018603
397	0.0344698	0.0160412	0.0118654	0.0055816	0.00749819						397	0.073662	0.035921	0.016979	0.005642	0.001726						397	0.218196	0.12077	0.074027	0.042726	0.018739
396.5	0.036202	0.0169194	0.0122969	0.0059295	0.00765676						396.5	0.07616	0.03717	0.017631	0.005926	0.001902						396.5	0.219074	0.121353	0.074438	0.042967	0.018859
396	0.0381628	0.0178552	0.0128146	0.00627889	0.00789984						396	0.078651	0.038409	0.01825	0.006171	0.002025						396	0.219947	0.121907	0.074828	0.043199	0.018985
395.5	0.0401939	0.0188771	0.0132884	0.0066304	0.00813421						395.5	0.081188	0.039678	0.018911	0.006478	0.002163						395.5	0.220793	0.122477	0.075226	0.043413	0.019109
395	0.0424838	0.0199639	0.0138613	0.00703144	0.00840042						395	0.083755	0.040961	0.01957	0.006737	0.00232						395	0.221594	0.122986	0.07561	0.043613	0.019214
394.5	0.0446948	0.0210024	0.0144369	0.00739937	0.0086117						394.5	0.086305	0.042237	0.020231	0.006999	0.002465						394.5	0.222392	0.123499	0.075974	0.043811	0.019341
394	0.0471043	0.0221794	0.0150152	0.00785939	0.00885533						394	0.088917	0.043536	0.020891	0.007261	0.002598						394	0.223191	0.124008	0.076351	0.044006	0.019453
393.5	0.0495874	0.0234707	0.0157242	0.00839036	0.00924266						393.5	0.091512	0.044853	0.021567	0.007537	0.002745						393.5	0.223973	0.124503	0.07671	0.044207	0.019562
393	0.0523046	0.0248873	0.0163898	0.00898942	0.00961294						393	0.094127	0.046177	0.022239	0.007811	0.002884						393	0.22476	0.124975	0.077043	0.044388	0.019657
392.5	0.0549516	0.02616	0.0170425	0.00944019	0.00989352						392.5	0.09676	0.047494	0.022912	0.008087	0.003028						392.5	0.225542	0.12545	0.077357	0.044549	0.019744
392	0.05765	0.027348	0.0175429	0.00977014	0.0100657						392	0.099386	0.048799	0.023552	0.008374	0.003158						392	0.226336	0.125912	0.077668	0.044725	0.019828
391.5	0.060322	0.0285498	0.0180613	0.010074	0.0101974						391.5	0.102021	0.050125	0.024219	0.00865	0.003289						391.5	0.227138	0.126402	0.077983	0.044882	0.019924
391	0.0631387	0.0298119	0.0186509	0.0105415	0.0104008						391	0.104664	0.051433	0.024873	0.008926	0.003421						391	0.227947	0.126863	0.078291	0.045046	0.020001
390.5	0.0660205	0.0311401	0.0192992	0.0109792	0.0106273						390.5	0.107291	0.052735	0.025522	0.009195	0.00354						390.5	0.228795	0.127341	0.078593	0.045204	0.02008
390	0.0689455	0.0324879	0.0199147	0.0114139	0.0108256						390	0.109927	0.05405	0.026217	0.009472	0.003658						390	0.229654	0.127825	0.078898	0.04536	0.020157
389.5	0.0716827	0.0337564	0.0204466	0.011725	0.0109538						389.5	0.112588	0.055377	0.026887	0.009755	0.003798						389.5	0.23057	0.128335	0.079218	0.045524	0.020245
389	0.0742961	0.0348709	0.0208375	0.0119983	0.0109224						389	0.115221	0.056707	0.027557	0.010033	0.003937						389	0.231547	0.12888	0.079534	0.045704	0.020345
388.5	0.0767933	0.0359591	0.0213197	0.0123532	0.0110432						388.5	0.117851	0.058021	0.028229	0.010333	0.004071						388.5	0.23256	0.129431	0.079859	0.045883	0.020436
388	0.0791987	0.0370039	0.0217425	0.0126092	0.011086						388	0.120484	0.059342	0.028887	0.010619	0.004211						388	0.233611	0.130004	0.080184	0.046068	0.020515
387.5	0.0815812	0.0380598	0.0221804	0.0128972	0.0112217						387.5	0.123095	0.060654	0.029559	0.010904	0.004372						387.5	0.234709	0.130604	0.080507	0.046254	0.020613
387	0.0836965	0.0390257	0.0225011	0.0131317	0.0113427						387	0.125707	0.061964	0.030229	0.011204	0.004539						387	0.23589	0.131247	0.08087	0.046462	0.020714
386.5	0.0855307	0.0397493	0.0227641	0.0132842	0.0113877						386.5	0.128289	0.063275	0.030889	0.0115	0.004692						386.5	0.237117	0.131931	0.081234	0.04667	0.020819
386	0.0870052	0.0403122	0.0229694	0.0134267	0.0113043						386	0.130829	0.064563	0.031535	0.011779	0.004832						386	0.238449	0.132668	0.081645	0.046916	0.020947
385.5	0.0882708	0.0408705	0.0230826	0.0135259	0.0111938						385.5	0.13339	0.065864	0.032212	0.012063	0.004985						385.5	0.239836	0.133451	0.082067	0.04714	0.021071
385	0.0892823	0.0412869	0.0231566	0.0135924	0.0111339						385	0.135912	0.067125	0.03284	0.012331	0.005142						385	0.241292	0.134247	0.082507	0.047377	0.021175
384.5	0.0901026	0.0417265	0.0232436	0.0136554	0.0111197						384.5	0.138397	0.068397	0.033494	0.012613	0.005314						384.5	0.242812	0.135085	0.08296	0.047613	0.021316
384	0.0905763	0.0418701	0.0232208	0.0135506	0.0110549						384	0.140874	0.069652	0.034149	0.012908	0.005472						384	0.244417	0.135975	0.083451	0.047878	0.021451
383.5	0.0907899	0.0418871	0.0231744	0.013453	0.0108874						383.5	0.143306	0.0709	0.034798	0.0132	0.005654						383.5	0.24612	0.136935	0.083965	0.048159	0.021587
383	0.0908669	0.0418269	0.0230952	0.0133577	0.0108524						383	0.145705	0.072123	0.035421	0.013482	0.005815						383	0.247902	0.137931	0.084513	0.048443	0.021757
382.5	0.0906955	0.0416289	0.0230377	0.0132099	0.0107348						382.5	0.148086	0.073316	0.036024	0.013763	0.005985						382.5	0.249771	0.138966	0.085082	0.048729	0.02189
382	0.0904026	0.0415622	0.022985	0.0131556	0.0107162						382	0.150433	0.074501	0.036633	0.014051	0.006163						382	0.251748	0.140095	0.08569	0.049055	0.022061
381.5	0.0900034	0.0414544	0.0228704	0.0131091	0.0106811						381.5	0.152733	0.075637	0.037233	0.014313	0.006308						381.5	0.253904	0.141318	0.086391	0.049417	0.02225
381	0.0894758	0.041313	0.0228376	0.0131399	0.0107602						381	0.154981	0.076638	0.037805	0.014556	0.006443						381	0.256241	0.14263	0.087103	0.049771	0.022415
380.5	0.0889334	0.0411209	0.0228344	0.013251	0.0108436						380.5	0.157213	0.077769	0.038406	0.0148	0.00659						380.5	0.258845	0.144081	0.087911	0.050176	0.022622
380	0.0882264	0.0409326	0.0228272	0.0132366	0.0109309						380	0.159406	0.078862	0.038967	0.015048	0.006716						380	0.261768	0.145721	0.088827	0.050641	0.02286
379.5	0.0876052	0.0406848	0.0227911	0.013261	0.0110369						379.5	0.161569	0.079947	0.039542	0.015281	0.006844						379.5	0.265059	0.147542	0.089812	0.051114	0.023113
379	0.0869241	0.0404281	0.0227264	0.0131811	0.0111345						379	0.16372	0.081046	0.04011	0.015542	0.006991						379	0.268766	0.149611	0.09095	0.051688	0.023408
378.5	0.0863724	0.0402511	0.0226237	0.0132256	0.0111342						378.5	0.165873	0.082133	0.040693	0.015819	0.007141						378.5	0.272803	0.151873	0.092183	0.052326	0.023746
378	0.0860305	0.0402805	0.0227271	0.013311	0.0112548						378	0.167964	0.083186	0.041246	0.016057	0.007257						378	0.277029	0.154256	0.09349	0.052964	0.024079
377.5	0.0859388	0.0403014	0.0228494	0.0134885	0.0113249						377.5	0.170029	0.084214	0.041757	0.016286	0.00736						377.5	0.281233	0.156613	0.094796	0.053605	0.024416
377	0.0860363	0.0404683	0.0230722	0.0136967	0.011539						377	0.172062	0.085236	0.042288	0.016524	0.007472						377	0.285157	0.158811	0.096013	0.054193	0.02473
376.5	0.0864657	0.0407414	0.0233885	0.0138707	0.0118125						376.5	0.174008	0.086218	0.042801	0.016737	0.007597						376.5	0.28868	0.16078	0.09711	0.054771	0.025022
376	0.0873138	0.0412242	0.0238353	0.0141415	0.012199						376	0.175872	0.087152	0.04328	0.016919	0.007673						376	0.291776	0.162521	0.0981	0.0553	0.025303
375.5	0.0886671	0.0418549	0.0244056	0.0145675	0.0124853						375.5	0.177653	0.088086	0.043747	0.01713	0.007776						375.5	0.294487	0.164055	0.098997	0.055782	0.025577
375	0.0904517	0.0427968	0.0249088	0.0151493	0.0128499						375	0.179405	0.088984	0.04421	0.017336	0.007871						375	0.29687	0.165409	0.0998	0.056206	0.025822
374.5	0.0926416	0.0439211	0.025464	0.0157059	0.0131006						374.5	0.18109	0.08996	0.04464	0.01752	0.007952						374.5	0.298982	0.166631	0.100546	0.05663	0.026063
374	0.0951892	0.0452145	0.0261322	0.016274	0.0134639						374	0.182691	0.090759	0.045041	0.017705	0.008039						374	0.300859	0.167731	0.101215	0.057042	0.026284
373.5	0.0981945	0.0467044	0.0269319	0.0167923	0.0137794						373.5	0.184298	0.091563	0.045451	0.017912	0.008179						373.5	0.302461	0.168669	0.101833	0.057404	0.026477
373	0.101489	0.0481621	0.02775	0.0174026	0.0140843						373	0.185817	0.092329	0.045863	0.01811	0.008285						373	0.303754	0.169475	0.102397	0.057767	0.02667
372.5	0.105098	0.0499458	0.0285541	0.0180041	0.0145035						372.5	0.187241	0.093002	0.046212	0.018239	0.008373						372.5	0.304794	0.170142	0.102898	0.058109	0.026856
372	0.108885	0.0516057	0.0294036	0.0185833	0.0148199						372	0.188642	0.093672	0.046563	0.018406	0.008475						372	0.305732	0.170738	0.103379	0.058439	0.027024
371.5	0.112732	0.0535273	0.0302404	0.0191374	0.0151374						371.5	0.190014	0.094348	0.0469	0.018554	0.008567						371.5	0.306733	0.171384	0.103825	0.058755	0.027186
371	0.116661	0.0553414	0.0310572	0.0197421	0.01538						371	0.191319	0.095008	0.047235	0.018705	0.008662						371	0.308091	0.172224	0.104393	0.059123	0.027415
370.5	0.120739	0.0573413	0.03189	0.0204096	0.0157567						370.5	0.192635	0.095678	0.047572	0.018869	0.008756						370.5	0.310108	0.173444	0.105189	0.059608	0.02769
370	0.125914	0.0607937	0.0333166	0.0221044	0.0162161						370	0.197633	0.098417	0.049294	0.019872	0.009753						370	0.337342	0.196064	0.124213	0.073208	0.035201
369.5	0.130034	0.0626429	0.0341928	0.0226077	0.0164737						369.5	0.198825	0.098937	0.049509	0.019899	0.009694						369.5	0.339329	0.196591	0.124007	0.072836	0.034971
369	0.133999	0.0643602	0.034903	0.0230406	0.0167267						369	0.200117	0.099531	0.049766	0.019952	0.0097						369	0.341816	0.197422	0.124007	0.072564	0.034808
368.5	0.138052	0.066336	0.0357496	0.0236129	0.0169397						368.5	0.201433	0.100119	0.050025	0.020051	0.009712						368.5	0.344737	0.198523	0.12419	0.07239	0.034647
368	0.141961	0.0680324	0.0364277	0.0240912	0.0171372						368	0.202727	0.100698	0.050311	0.020127	0.009728						368	0.347947	0.199837	0.124522	0.072363	0.034572
367.5	0.145746	0.0697607	0.03731	0.0244785	0.0173847						367.5	0.204009	0.101328	0.050589	0.020218	0.009732						367.5	0.351313	0.201216	0.124934	0.072338	0.034498
367	0.149355	0.0714062	0.0379914	0.024863	0.0174929						367	0.205314	0.101958	0.050887	0.020334	0.009766						367	0.354941	0.202804	0.125495	0.072438	0.034501
366.5	0.152964	0.0730057	0.038685	0.0252456	0.0175982						366.5	0.206569	0.102613	0.051191	0.02043	0.009775						366.5	0.358648	0.20451	0.126121	0.072567	0.034525
366	0.156717	0.0747279	0.0394798	0.0257475	0.0178745						366	0.207862	0.103236	0.051449	0.020544	0.009865						366	0.362566	0.206346	0.126823	0.07273	0.034597
365.5	0.160194	0.0762755	0.040072	0.0261718	0.0180125						365.5	0.209169	0.103831	0.051766	0.020665	0.009931						365.5	0.366687	0.208314	0.127645	0.072988	0.034701
365	0.163711	0.0778586	0.0408475	0.0266992	0.0181776						365	0.210502	0.104461	0.052059	0.020805	0.010037						365	0.371129	0.210513	0.128617	0.07332	0.034863
364.5	0.167065	0.0793655	0.0413469	0.02715	0.0182852						364.5	0.211809	0.105089	0.052353	0.020924	0.010085						364.5	0.37601	0.212931	0.12974	0.073719	0.035043
364	0.170359	0.0808833	0.0421315	0.0276579	0.0184392						364	0.213153	0.105729	0.052624	0.02101	0.010104						364	0.38138	0.21568	0.131039	0.074224	0.035281
363.5	0.173658	0.0824916	0.0426734	0.0280269	0.0186987						363.5	0.214555	0.10642	0.052991	0.021157	0.010166						363.5	0.387308	0.218729	0.132552	0.074804	0.035578
363	0.176856	0.0839499	0.0433222	0.0283699	0.0189712						363	0.216043	0.107146	0.05336	0.021324	0.010286						363	0.393881	0.22214	0.134231	0.075485	0.03591
362.5	0.180113	0.0854284	0.0440412	0.0288217	0.0191659						362.5	0.217529	0.107847	0.053707	0.021489	0.010329						362.5	0.401065	0.225943	0.136129	0.076291	0.036363
362	0.183334	0.0868876	0.044692	0.0291908	0.0193395						362	0.21906	0.108653	0.054115	0.021655	0.010459						362	0.408857	0.230082	0.138201	0.077198	0.036823
361.5	0.186676	0.0884302	0.0455375	0.0297463	0.019521						361.5	0.220712	0.10949	0.054535	0.021865	0.010582						361.5	0.41733	0.234605	0.140498	0.078163	0.037324
361	0.19016	0.0899803	0.0462093	0.0303006	0.0196837						361	0.222449	0.110341	0.054968	0.022049	0.010707						361	0.426623	0.239597	0.143075	0.079293	0.037919
360.5	0.193572	0.0915691	0.0469503	0.0308152	0.0199252						360.5	0.224236	0.111216	0.055409	0.022212	0.010825						360.5	0.436884	0.245145	0.14593	0.080518	0.038556
360	0.197219	0.0931607	0.0475452	0.031344	0.0201505						360	0.226132	0.112162	0.055886	0.02245	0.01099						360	0.448307	0.251382	0.149124	0.081939	0.039297
359.5	0.200898	0.0949684	0.0483598	0.0318535	0.0203258						359.5	0.228193	0.113226	0.056453	0.022722	0.011159						359.5	0.460973	0.258317	0.152761	0.083537	0.04014
359	0.20461	0.0967236	0.0490452	0.0323279	0.0205206						359	0.230334	0.114341	0.056991	0.02297	0.011315						359	0.474918	0.266004	0.156788	0.085333	0.041099
358.5	0.208301	0.0983208	0.0496949	0.0325291	0.0206313						358.5	0.232596	0.115505	0.057606	0.023236	0.011461						358.5	0.49008	0.274383	0.161178	0.087294	0.042128
358	0.212044	0.100062	0.0504038	0.0330316	0.0208861						358	0.234991	0.116746	0.058222	0.023526	0.011678						358	0.506364	0.283458	0.165958	0.089415	0.043256
357.5	0.215703	0.101649	0.0509396	0.033417	0.0210197						357.5	0.237511	0.118019	0.05886	0.02385	0.011871						357.5	0.523728	0.293151	0.17106	0.091689	0.044462
357	0.219308	0.103321	0.0515833	0.0338262	0.0210737						357	0.24017	0.119357	0.059573	0.024162	0.012091						357	0.542113	0.303464	0.176524	0.094141	0.045787
356.5	0.223056	0.104872	0.0522608	0.0343312	0.0211003						356.5	0.242878	0.120786	0.060298	0.024564	0.012362						356.5	0.561483	0.314352	0.182285	0.096768	0.047182
356	0.226779	0.106432	0.0530739	0.0348197	0.0212726						356	0.245754	0.122264	0.061073	0.024946	0.012631						356	0.582002	0.325846	0.188365	0.099516	0.048629
355.5	0.23043	0.108128	0.0538138	0.0352761	0.0214108						355.5	0.248661	0.123788	0.061869	0.025341	0.0129						355.5	0.603853	0.338065	0.194848	0.102407	0.050207
355	0.233819	0.109565	0.0544315	0.0355438	0.0214734						355	0.25174	0.125397	0.062709	0.025738	0.013217						355	0.627346	0.351206	0.201784	0.105518	0.051889
354.5	0.236931	0.111061	0.0549201	0.0357011	0.021489						354.5	0.254992	0.127123	0.063633	0.026211	0.013522						354.5	0.652738	0.365468	0.209314	0.108928	0.053734
354	0.239877	0.112234	0.0552375	0.0359302	0.021468						354	0.258483	0.128948	0.064584	0.026678	0.013832						354	0.680285	0.380969	0.217544	0.112643	0.055723
353.5	0.242068	0.113194	0.0555176	0.0362029	0.0214495						353.5	0.262297	0.130922	0.065695	0.027221	0.014201						353.5	0.710281	0.397973	0.226681	0.116771	0.057974
353	0.243888	0.113977	0.055732	0.0364087	0.0214989						353	0.266379	0.133045	0.066791	0.02778	0.014525						353	0.742881	0.416776	0.23677	0.121382	0.060463
352.5	0.245258	0.114543	0.0560348	0.0364749	0.0214305						352.5	0.270901	0.135432	0.068117	0.02845	0.014957						352.5	0.778411	0.437649	0.248089	0.126504	0.063267
352	0.24644	0.115224	0.0563454	0.0365186	0.021373						352	0.275865	0.13812	0.069583	0.02915	0.015404						352	0.817232	0.460928	0.26091	0.132381	0.066504
351.5	0.246939	0.115545	0.0562715	0.0363249	0.0211356						351.5	0.281399	0.141079	0.071237	0.029964	0.01592						351.5	0.859611	0.486947	0.275388	0.139071	0.070159
351	0.247149	0.115706	0.0563842	0.0363737	0.0211696						351	0.287539	0.144343	0.073027	0.030819	0.016488						351	0.906163	0.516177	0.291876	0.146689	0.074385
350.5	0.246782	0.115656	0.0562399	0.0362586	0.0210516						350.5	0.294392	0.148006	0.074999	0.031753	0.017053						350.5	0.957571	0.548991	0.310573	0.155352	0.079148
350	0.246273	0.115578	0.0563764	0.03624	0.0210315						350	0.30209	0.152131	0.077175	0.032771	0.017654						350	1.01469	0.585892	0.331792	0.165187	0.084596
349.5	0.245371	0.115356	0.0561379	0.0360051	0.0207735						349.5	0.310686	0.156716	0.079684	0.033917	0.018341						349.5	1.07824	0.627223	0.355602	0.176206	0.09067
349	0.244454	0.114936	0.0558817	0.0358544	0.0206154						349	0.320284	0.161825	0.082417	0.03518	0.019056						349	1.14899	0.673354	0.382097	0.188471	0.097445
348.5	0.243305	0.114381	0.0555924	0.0355359	0.0204916						348.5	0.33083	0.167449	0.085451	0.036525	0.019814						348.5	1.22763	0.7244	0.411286	0.201889	0.104846
348	0.242196	0.114093	0.0554763	0.0356045	0.0205495						348	0.342433	0.17364	0.088767	0.03807	0.02072						348	1.3143	0.780334	0.442935	0.216226	0.112728
347.5	0.240822	0.113597	0.0552796	0.0353408	0.0203692						347.5	0.355026	0.180354	0.092328	0.039669	0.021626						347.5	1.40872	0.841066	0.476729	0.231373	0.121022
347	0.239445	0.113212	0.0552032	0.0351716	0.0203755						347	0.368434	0.18749	0.096099	0.041346	0.022556						347	1.51033	0.905911	0.511988	0.246862	0.129415
346.5	0.237853	0.112679	0.054964	0.0349107	0.0202697						346.5	0.382614	0.195058	0.100125	0.043103	0.023593						346.5	1.6179	0.974098	0.548	0.262323	0.137731
346	0.236139	0.111914	0.0546097	0.0345017	0.0200945						346	0.397196	0.202741	0.104197	0.044811	0.024573						346	1.72855	1.04377	0.583597	0.277156	0.145634
345.5	0.234609	0.111414	0.0544022	0.0344811	0.0199423						345.5	0.411937	0.210419	0.108221	0.046576	0.025558						345.5	1.83762	1.11237	0.617215	0.290726	0.152757
345	0.233137	0.110831	0.0543118	0.0343945	0.0200053						345	0.4263	0.217862	0.112108	0.048221	0.02649						345	1.93915	1.17607	0.647117	0.302418	0.158842
344.5	0.231652	0.110354	0.0542229	0.0344435	0.019983						344.5	0.439725	0.22482	0.115723	0.049745	0.027365						344.5	2.02485	1.23004	0.671529	0.311765	0.163628
344	0.229996	0.109573	0.0539158	0.0341396	0.0198804						344	0.451712	0.230922	0.11895	0.051118	0.02812						344	2.08682	1.26996	0.689051	0.318355	0.166978
343.5	0.22814	0.108913	0.0534825	0.0339906	0.0197948						343.5	0.461819	0.236023	0.121689	0.05228	0.028761						343.5	2.12049	1.29226	0.698829	0.322022	0.168815
343	0.226443	0.1083	0.0530144	0.0336706	0.0195488						343	0.469528	0.239895	0.12369	0.05314	0.029245						343	2.12506	1.29632	0.700649	0.322751	0.169184
342.5	0.224682	0.107758	0.0526213	0.0334664	0.0195088						342.5	0.474696	0.242487	0.125052	0.053699	0.029573						342.5	2.10557	1.2835	0.695158	0.320682	0.168123
342	0.222916	0.107077	0.0522825	0.0330965	0.0193361						342	0.477115	0.243725	0.12572	0.053993	0.02971						342	2.06715	1.257	0.683076	0.316032	0.165685
341.5	0.220847	0.105953	0.0519046	0.0327115	0.0191201						341.5	0.47676	0.243589	0.125654	0.053947	0.029694						341.5	2.01633	1.22017	0.665616	0.309163	0.162059
341	0.218638	0.10473	0.0514003	0.0323447	0.0189744						341	0.473638	0.242083	0.124879	0.05357	0.029485						341	1.95695	1.17662	0.644031	0.30038	0.15739
340.5	0.216279	0.103599	0.0508921	0.0319568	0.018756						340.5	0.468028	0.239294	0.123466	0.052908	0.029108						340.5	1.89134	1.1294	0.619702	0.290231	0.151941
340	0.211803	0.100382	0.047874	0.029832	0.0161639						340	0.460206	0.235353	0.121428	0.052036	0.028626						340	1.82288	1.08066	0.593966	0.279288	0.145999
339.5	0.208811	0.0988279	0.046986	0.029334	0.0157058						339.5	0.450638	0.230459	0.118867	0.050981	0.027985						339.5	1.7547	1.03259	0.568093	0.268125	0.139949
339	0.205751	0.0970553	0.046215	0.028738	0.0152449						339	0.439856	0.224899	0.11596	0.049696	0.027312						339	1.68859	0.986803	0.543083	0.257195	0.134019
338.5	0.20248	0.0951671	0.0451975	0.0280045	0.0147826						338.5	0.428405	0.2189	0.112862	0.048384	0.026559						338.5	1.62716	0.944326	0.51968	0.246924	0.128425
338	0.199157	0.0933273	0.0442186	0.0271883	0.0143477						338	0.416909	0.212827	0.109696	0.047025	0.025819						338	1.57137	0.906185	0.498487	0.237636	0.123335
337.5	0.195789	0.0914906	0.0429574	0.0264929	0.0139086						337.5	0.40578	0.206911	0.106543	0.045664	0.025064						337.5	1.52242	0.872636	0.479797	0.229417	0.118857
337	0.192237	0.0899003	0.0419997	0.0258219	0.0134835						337	0.39536	0.201399	0.10357	0.044376	0.024359						337	1.48058	0.843986	0.463795	0.222385	0.115036
336.5	0.188616	0.0880245	0.0410857	0.0250647	0.012962						336.5	0.385889	0.196378	0.100871	0.043199	0.023701						336.5	1.44597	0.820133	0.450474	0.21656	0.11186
336	0.185058	0.0862005	0.040133	0.0244139	0.0123456						336	0.37748	0.191928	0.098521	0.042187	0.023114						336	1.41831	0.800999	0.43983	0.21196	0.109339
335.5	0.181657	0.0843767	0.0390844	0.0236693	0.0120634						335.5	0.370247	0.188082	0.096449	0.041289	0.022683						335.5	1.39747	0.7867	0.431895	0.208565	0.107504
335	0.178399	0.0828079	0.0383358	0.0232672	0.0117148						335	0.364225	0.184832	0.094765	0.04059	0.022272						335	1.38349	0.777344	0.426774	0.206463	0.10634
334.5	0.175	0.0813382	0.0375397	0.0225896	0.011485						334.5	0.359473	0.182278	0.093445	0.040043	0.02196						334.5	1.37654	0.773003	0.424548	0.205691	0.105969
334	0.171752	0.0796828	0.036915	0.022068	0.0111409						334	0.356081	0.180411	0.092495	0.039648	0.021769						334	1.37693	0.773641	0.425236	0.206267	0.106315
333.5	0.168466	0.0780275	0.0359695	0.021285	0.0108223						333.5	0.354121	0.17935	0.091949	0.039447	0.021684						333.5	1.38462	0.779354	0.428824	0.208147	0.107383
333	0.165248	0.0765286	0.0353008	0.0207741	0.0105372						333	0.353502	0.179053	0.091768	0.039361	0.021676						333	1.39957	0.789946	0.435161	0.211296	0.109143
332.5	0.162111	0.0748634	0.0344756	0.0202341	0.010184						332.5	0.354108	0.17943	0.091943	0.039514	0.021666						332.5	1.42137	0.805228	0.444001	0.215517	0.111452
332	0.1589	0.0733369	0.0337109	0.0195629	0.00979532						332	0.356075	0.180597	0.092496	0.039768	0.021787						332	1.44978	0.824524	0.455005	0.220618	0.114329
331.5	0.155779	0.0719091	0.0328744	0.0191052	0.00940944						331.5	0.359179	0.182281	0.093328	0.040114	0.02194						331.5	1.48429	0.847219	0.467699	0.226419	0.117573
331	0.152971	0.0707816	0.0324249	0.0187792	0.00933501						331	0.363393	0.184577	0.094529	0.040665	0.02224						331	1.52321	0.87244	0.481473	0.232575	0.120927
330.5	0.150041	0.0695363	0.0318712	0.018509	0.00913824						330.5	0.368432	0.187322	0.096044	0.041383	0.022611						330.5	1.56514	0.898955	0.495741	0.238882	0.124376
330	0.147295	0.0683255	0.031273	0.0183079	0.00912289						330	0.375956	0.191072	0.098164	0.041766	0.023032						330	1.6205	0.928982	0.508285	0.242189	0.125456
329.5	0.144321	0.0670118	0.0305145	0.0178605	0.00879801						329.5	0.381977	0.194252	0.099782	0.042444	0.023362						329.5	1.66098	0.952164	0.519542	0.246713	0.127892
329	0.141661	0.0657356	0.0300921	0.0176642	0.00854686						329	0.388022	0.197386	0.101404	0.043127	0.023742						329	1.69532	0.971218	0.528557	0.250267	0.129753
328.5	0.138908	0.0643483	0.0296004	0.0172217	0.00829419						328.5	0.39372	0.200355	0.102951	0.043823	0.024045						328.5	1.72024	0.984534	0.534622	0.252594	0.130997
328	0.136051	0.0629109	0.0290281	0.016726	0.00818554						328	0.398802	0.202973	0.1043	0.044362	0.024334						328	1.73199	0.990413	0.537187	0.25348	0.131469
327.5	0.13321	0.0616157	0.0284641	0.0159597	0.00802311						327.5	0.403026	0.205169	0.10545	0.044832	0.024614						327.5	1.72813	0.987978	0.535908	0.252838	0.131149
327	0.130332	0.0602017	0.0277201	0.0155191	0.00775508						327	0.406075	0.206676	0.106193	0.045127	0.024713						327	1.70724	0.976785	0.530577	0.250597	0.129958
326.5	0.127592	0.0589101	0.0272234	0.0151331	0.00743096						326.5	0.407843	0.207534	0.106587	0.045306	0.024748						326.5	1.67151	0.957553	0.521467	0.246867	0.127979
326	0.124824	0.0577453	0.0265735	0.0147216	0.00716699						326	0.408311	0.207738	0.106678	0.04534	0.024758						326	1.62354	0.931453	0.508969	0.241714	0.125249
325.5	0.121908	0.0565892	0.0258202	0.0141339	0.00678531						325.5	0.407437	0.20727	0.106399	0.045189	0.024669						325.5	1.5666	0.900201	0.493742	0.235414	0.121934
325	0.119062	0.0553762	0.0252263	0.0136388	0.00673516						325	0.405279	0.20617	0.10575	0.044893	0.024459						325	1.5054	0.865522	0.47649	0.228154	0.118139
324.5	0.116146	0.0539805	0.0245113	0.0132728	0.00646872						324.5	0.401978	0.204476	0.104803	0.044445	0.024155						324.5	1.44237	0.829082	0.45791	0.220249	0.11393
324	0.113082	0.0524124	0.0238985	0.012796	0.00627472						324	0.397878	0.202255	0.103586	0.043884	0.023782						324	1.37986	0.79219	0.438789	0.212004	0.109517
323.5	0.109895	0.0505562	0.023025	0.0122369	0.00576213						323.5	0.393135	0.199693	0.102238	0.043231	0.023395						323.5	1.31947	0.755996	0.419677	0.203651	0.105013
323	0.106808	0.0490422	0.0222568	0.0117593	0.0054792						323	0.387989	0.197016	0.100749	0.042554	0.022988						323	1.26211	0.721361	0.401132	0.195446	0.100572
322.5	0.103584	0.0472771	0.0213746	0.0110752	0.00498878						322.5	0.382714	0.194191	0.099171	0.041837	0.022503						322.5	1.20916	0.688942	0.383597	0.187626	0.096332
322	0.100516	0.0458351	0.0206781	0.0106349	0.0047702						322	0.377616	0.191436	0.097663	0.041143	0.022122						322	1.16093	0.659166	0.367389	0.180374	0.09241
321.5	0.0973997	0.0439937	0.0197423	0.00988101	0.0043847						321.5	0.372858	0.188842	0.096241	0.040453	0.021709						321.5	1.11757	0.632249	0.352594	0.173717	0.088771
321	0.0946057	0.0425933	0.0191224	0.00973022	0.00425741						321	0.368686	0.186547	0.094995	0.039898	0.021356						321	1.07952	0.608595	0.339553	0.167839	0.085559
320.5	0.0917724	0.0411268	0.0185342	0.009219	0.00410688						320.5	0.365216	0.184612	0.093911	0.039404	0.021054						320.5	1.04676	0.58822	0.328318	0.162708	0.082737
320	0.0890289	0.0398238	0.0176881	0.00860463	0.00383204						320	0.362595	0.183147	0.093105	0.039055	0.020805						320	1.01926	0.571168	0.318885	0.158371	0.080379
319.5	0.0864461	0.038435	0.0171794	0.00803451	0.0035194						319.5	0.360882	0.182174	0.092556	0.038781	0.020624						319.5	0.99695	0.55732	0.311251	0.154852	0.078472
319	0.0839244	0.0370786	0.0163558	0.0075567	0.0032341						319	0.360128	0.181709	0.092224	0.038611	0.020497						319	0.979404	0.546522	0.305235	0.152093	0.076954
318.5	0.081591	0.035927	0.0158865	0.00732882	0.00306224						318.5	0.360326	0.181698	0.092158	0.038562	0.020457						318.5	0.966131	0.538408	0.30074	0.150002	0.075779
318	0.0794479	0.0349152	0.0154802	0.00711019	0.00308525						318	0.361476	0.182236	0.092403	0.038684	0.020465						318	0.95668	0.532715	0.297589	0.148507	0.074947
317.5	0.0774021	0.033831	0.0149993	0.0066647	0.00294599						317.5	0.363498	0.183289	0.092934	0.038943	0.020571						317.5	0.950615	0.529047	0.295539	0.147503	0.074338
317	0.0754627	0.0329393	0.0146028	0.00637787	0.00274959						317	0.366282	0.184712	0.093652	0.039229	0.020722						317	0.947171	0.526971	0.294331	0.14688	0.073965
316.5	0.0733818	0.031846	0.0140088	0.00594008	0.00240396						316.5	0.369742	0.186416	0.094563	0.039635	0.020932						316.5	0.94575	0.526037	0.293745	0.146553	0.073786
316	0.0715993	0.0311951	0.013577	0.00553054	0.0024313						316	0.373812	0.188469	0.095625	0.04008	0.021178						316	0.945278	0.525647	0.293432	0.146304	0.073637
315.5	0.0698273	0.0303605	0.0131187	0.0052991	0.00230528						315.5	0.378296	0.19076	0.096762	0.04056	0.02142						315.5	0.944843	0.525318	0.29312	0.146053	0.073503
315	0.0684746	0.0297756	0.0129176	0.00513971	0.0023854						315	0.383115	0.193173	0.097991	0.041086	0.021641						315	0.943553	0.52449	0.292588	0.145716	0.073304
314.5	0.0668984	0.0289877	0.0126691	0.00498819	0.0020512						314.5	0.388177	0.195753	0.099323	0.041657	0.021954						314.5	0.940348	0.522714	0.291547	0.145168	0.072999
314	0.0654426	0.0283454	0.0124019	0.00481036	0.00197563						314	0.393314	0.198359	0.10067	0.042189	0.022279						314	0.934432	0.519527	0.289848	0.144357	0.072581
313.5	0.0641359	0.0276754	0.0120812	0.00463639	0.00198881						313.5	0.398397	0.200946	0.101942	0.042692	0.022558						313.5	0.925121	0.514622	0.287348	0.14322	0.071976
313	0.0629259	0.0270986	0.0118301	0.00442184	0.00197791						313	0.403335	0.203411	0.103198	0.043235	0.022812						313	0.912066	0.507822	0.28387	0.141698	0.071145
312.5	0.0617342	0.0263481	0.0115684	0.00423178	0.0018763						312.5	0.408003	0.205741	0.104347	0.043675	0.02306						312.5	0.895379	0.499052	0.27944	0.139759	0.070053
312	0.0605935	0.0258748	0.0113705	0.00402259	0.00188259						312	0.412292	0.207877	0.105431	0.044055	0.02323						312	0.875346	0.48855	0.274139	0.13743	0.068796
311.5	0.0596589	0.0253824	0.0110971	0.00399363	0.00198129						311.5	0.416234	0.209823	0.10639	0.044424	0.023426						311.5	0.852722	0.476561	0.268087	0.134832	0.067417
311	0.0585281	0.0254599	0.010825	0.00391695	0.0020386						311	0.419879	0.211614	0.10729	0.044782	0.023671						311	0.828052	0.463365	0.261431	0.131936	0.065862
310.5	0.0575711	0.0249256	0.0107097	0.00386083	0.00200447						310.5	0.42315	0.213206	0.10807	0.04511	0.02383						310.5	0.802241	0.449425	0.254323	0.128831	0.064198
310	0.0564073	0.0243095	0.0104166	0.00379671	0.00177592						310	0.426066	0.214609	0.108757	0.045368	0.023932						310	0.776019	0.43517	0.246979	0.125642	0.062509
309.5	0.055498	0.0233375	0.0101538	0.00345301	0.00168384						309.5	0.428695	0.215904	0.109359	0.045632	0.024061						309.5	0.750046	0.420875	0.239569	0.122416	0.060761
309	0.0546403	0.0228685	0.0100507	0.00325102	0.00164905						309	0.431138	0.217132	0.109963	0.045856	0.024215						309	0.724986	0.406893	0.232303	0.119223	0.059033
308.5	0.0539072	0.0225627	0.0098316	0.00301491	0.00182971						308.5	0.43344	0.21828	0.110525	0.046044	0.024312						308.5	0.701215	0.393557	0.225341	0.116125	0.057359
308	0.0532164	0.0221741	0.00967598	0.00283461	0.0018798						308	0.43565	0.219318	0.110965	0.046248	0.024379						308	0.679228	0.381156	0.21886	0.113268	0.055812
307.5	0.0524729	0.0218986	0.00933383	0.00271599	0.00187265						307.5	0.437884	0.220419	0.111465	0.046479	0.024453						307.5	0.659258	0.369816	0.212879	0.110608	0.054368
307	0.0517916	0.021533	0.009246	0.00255358	0.00177418						307	0.44016	0.221507	0.112033	0.046687	0.024552						307	0.641416	0.359649	0.207542	0.108248	0.053085
306.5	0.0511289	0.0210853	0.00895696	0.00254666	0.00164149						306.5	0.442494	0.222642	0.112585	0.046931	0.024658						306.5	0.625715	0.350756	0.202838	0.106166	0.051953
306	0.0505684	0.0207273	0.00883527	0.00257999	0.00156807						306	0.444981	0.223835	0.11323	0.0472	0.024777						306	0.612193	0.343113	0.198767	0.104345	0.050985
305.5	0.050009	0.020401	0.00868394	0.00247718	0.00158052						305.5	0.447702	0.225174	0.113889	0.047497	0.024929						305.5	0.600714	0.336605	0.195301	0.102776	0.050119
305	0.0493889	0.0200796	0.0085426	0.00218926	0.00162047						305	0.450602	0.226613	0.114606	0.047799	0.025085						305	0.591115	0.331204	0.19241	0.101476	0.049372
304.5	0.0490388	0.0199498	0.00853924	0.00215938	0.00173877						304.5	0.453622	0.228127	0.115365	0.048072	0.025228						304.5	0.583252	0.326768	0.190063	0.100397	0.048797
304	0.0487043	0.0197483	0.00843656	0.00211927	0.00169319						304	0.456758	0.229697	0.11615	0.048416	0.025412						304	0.576877	0.323137	0.188166	0.099519	0.04833
303.5	0.0484993	0.0197159	0.00848387	0.00236553	0.00182546						303.5	0.46007	0.231345	0.117013	0.048764	0.025571						303.5	0.571699	0.320151	0.186578	0.098758	0.047888
303	0.0481597	0.0196561	0.00840786	0.00233956	0.00180936						303	0.463472	0.233024	0.117839	0.049092	0.025734						303	0.567458	0.317763	0.185301	0.098174	0.047561
302.5	0.0479566	0.0195396	0.00844506	0.00232823	0.00177737						302.5	0.466943	0.23474	0.11871	0.049467	0.025867						302.5	0.563869	0.315757	0.184241	0.097729	0.047304
302	0.0478232	0.0195652	0.0085169	0.00229835	0.00166417						302	0.470415	0.236481	0.119585	0.049835	0.026083						302	0.560631	0.313958	0.183248	0.097265	0.04706
301.5	0.0477458	0.0195738	0.00862711	0.00238035	0.00175558						301.5	0.473885	0.23824	0.120496	0.050191	0.026269						301.5	0.557474	0.312136	0.182257	0.096849	0.046819
301	0.0476925	0.0194879	0.00856591	0.00237714	0.00149352						301	0.477347	0.23991	0.121352	0.050565	0.026465						301	0.554131	0.31024	0.18124	0.096384	0.046541
300.5	0.0479059	0.019516	0.00860843	0.00253902	0.00144351						300.5	0.480723	0.241624	0.122185	0.050942	0.026671						300.5	0.550419	0.308174	0.180113	0.095857	0.046219
300	0.0483139	0.0195859	0.00889844	0.00282744	0.00153047						300	0.484	0.243258	0.123033	0.051274	0.026878						300	0.546397	0.305919	0.178904	0.095314	0.045907
											299.5	0.487226	0.244857	0.123832	0.051629	0.027093						299.5	0.541958	0.303431	0.17764	0.094737	0.045603
											299	0.490235	0.24633	0.124591	0.051979	0.027255						299	0.537182	0.300789	0.176295	0.094157	0.045278
											298.5	0.493147	0.247771	0.125329	0.052291	0.027406						298.5	0.53209	0.297946	0.174819	0.093519	0.044944
											298	0.49584	0.24909	0.125968	0.052583	0.027519						298	0.526975	0.295138	0.173397	0.092917	0.044595
											297.5	0.498465	0.250394	0.126595	0.052843	0.027637						297.5	0.521912	0.292365	0.171959	0.092282	0.044227
											297	0.500963	0.25162	0.127214	0.053103	0.027784						297	0.517043	0.289683	0.170581	0.091697	0.043888
											296.5	0.503411	0.252861	0.127849	0.053382	0.027953						296.5	0.512618	0.287192	0.169305	0.091144	0.043552
											296	0.505797	0.253997	0.128417	0.053622	0.028099						296	0.508752	0.285032	0.168186	0.090653	0.043227
											295.5	0.508126	0.255143	0.129014	0.053873	0.028233						295.5	0.505548	0.283229	0.167282	0.09024	0.042978
											295	0.510492	0.256307	0.129613	0.054142	0.02838						295	0.503214	0.28191	0.166622	0.089929	0.042787
											294.5	0.512855	0.257495	0.130147	0.054358	0.028499						294.5	0.501777	0.281114	0.166217	0.089784	0.042685
											294	0.515263	0.258657	0.130727	0.054632	0.02863						294	0.501295	0.28082	0.166074	0.089736	0.042629
											293.5	0.51782	0.2599	0.131329	0.054857	0.028748						293.5	0.501763	0.281051	0.16623	0.089818	0.042633
											293	0.520398	0.261164	0.131928	0.055116	0.028894						293	0.503166	0.281765	0.166587	0.089995	0.042692
											292.5	0.523128	0.262514	0.13263	0.055387	0.02905						292.5	0.505388	0.282939	0.167191	0.090254	0.042784
											292	0.525961	0.263877	0.133282	0.05567	0.029201						292	0.508441	0.28453	0.167984	0.090637	0.042956
											291.5	0.528941	0.265385	0.134008	0.055981	0.029398						291.5	0.512157	0.286502	0.168981	0.091117	0.043176
											291	0.532052	0.266898	0.134786	0.056321	0.029566						291	0.516468	0.288805	0.170141	0.09166	0.043397
											290.5	0.535331	0.268496	0.135571	0.05669	0.029735						290.5	0.521485	0.291448	0.171515	0.092275	0.043715
											290	0.538697	0.270106	0.136367	0.057031	0.029903						290	0.527037	0.29439	0.17301	0.092937	0.044022
											289.5	0.542198	0.271856	0.137247	0.057433	0.030112						289.5	0.533382	0.297726	0.17474	0.093694	0.044443
											289	0.54588	0.273646	0.138125	0.057804	0.030295						289	0.540463	0.301553	0.176692	0.094567	0.044897
											288.5	0.549615	0.275506	0.139029	0.058142	0.030496						288.5	0.548575	0.305948	0.178941	0.095591	0.045407
											288	0.553577	0.277409	0.140033	0.058556	0.030716						288	0.557984	0.311105	0.181624	0.096784	0.04603
											287.5	0.557714	0.279486	0.141105	0.059002	0.030966						287.5	0.569065	0.317218	0.184809	0.098187	0.046753
											287	0.562031	0.281638	0.142233	0.059526	0.031211						287	0.582297	0.324649	0.188744	0.099912	0.047657
											286.5	0.566567	0.283941	0.143413	0.060029	0.031483						286.5	0.598226	0.333822	0.193636	0.102115	0.048805
											286	0.571456	0.286397	0.144695	0.060615	0.031842						286	0.617473	0.345066	0.199731	0.104836	0.050251
											285.5	0.576648	0.289026	0.146068	0.061247	0.0322						285.5	0.640691	0.358956	0.207284	0.108239	0.052072
											285	0.582292	0.291896	0.147652	0.061932	0.032629						285	0.66846	0.375895	0.216651	0.112485	0.05433
											284.5	0.588457	0.295112	0.149345	0.062722	0.033158						284.5	0.70146	0.396519	0.228235	0.117765	0.05722
											284	0.595243	0.298671	0.151249	0.063615	0.033741						284	0.740102	0.421343	0.242377	0.124325	0.060783
											283.5	0.6028	0.30262	0.153382	0.064654	0.034405						283.5	0.784933	0.450927	0.259552	0.132365	0.065188
											283	0.61118	0.307078	0.155734	0.06578	0.035088						283	0.836446	0.485775	0.280156	0.142141	0.070542
											282.5	0.620645	0.312106	0.158467	0.067098	0.035912						282.5	0.895121	0.526329	0.304642	0.153898	0.077045
											282	0.631356	0.317828	0.161542	0.068576	0.036798						282	0.961473	0.572964	0.333302	0.167779	0.084815
											281.5	0.643484	0.324392	0.165084	0.070222	0.037784						281.5	1.03622	0.625959	0.366151	0.183778	0.093775
											281	0.657345	0.331838	0.16912	0.072093	0.038884						281	1.12008	0.685559	0.403118	0.201765	0.103856
											280.5	0.673027	0.340344	0.173658	0.074148	0.040138						280.5	1.21405	0.751948	0.443718	0.221215	0.114682
											280	0.690572	0.349866	0.178815	0.076491	0.041499						280	1.3188	0.825017	0.487047	0.241314	0.125776
											279.5	0.709885	0.360409	0.184495	0.079031	0.042933						279.5	1.43459	0.904013	0.531567	0.261039	0.136399
											279	0.730613	0.371652	0.190522	0.081715	0.044501						279	1.5601	0.986945	0.575146	0.279176	0.146011
											278.5	0.751832	0.383043	0.196565	0.084421	0.045984						278.5	1.69173	1.06958	0.614867	0.294673	0.153977
											278	0.77247	0.393904	0.202286	0.086907	0.047382						278	1.81895	1.14473	0.647721	0.306697	0.160069
											277.5	0.791074	0.403507	0.207323	0.089041	0.048573						277.5	1.9263	1.20324	0.67111	0.314808	0.164151
											277	0.806624	0.411298	0.211286	0.090685	0.04943						277	1.99275	1.23672	0.683437	0.318898	0.166206
											276.5	0.818191	0.416917	0.214143	0.091819	0.050032						276.5	2.00762	1.24063	0.683996	0.31885	0.166203
											276	0.825449	0.420415	0.215896	0.092559	0.050377						276	1.97816	1.21791	0.673349	0.314762	0.164109
											275.5	0.828387	0.421784	0.216579	0.092766	0.050479						275.5	1.92078	1.17593	0.65315	0.306864	0.160015
											275	0.827109	0.4211	0.216226	0.092568	0.05035						275	1.85006	1.12329	0.626071	0.295762	0.154173
											274.5	0.821688	0.418488	0.214889	0.091913	0.049949						274.5	1.77714	1.06731	0.59519	0.282356	0.146983
											274	0.812527	0.413936	0.212547	0.090876	0.049343						274	1.70784	1.01292	0.563323	0.267813	0.139041
											273.5	0.800175	0.407689	0.209286	0.089437	0.048543						273.5	1.64641	0.963444	0.533017	0.253407	0.131027
											273	0.785485	0.400027	0.205248	0.087681	0.047549						273	1.59452	0.920941	0.506181	0.240298	0.123673
											272.5	0.769559	0.391522	0.200739	0.085698	0.046384						272.5	1.55284	0.886341	0.484011	0.229317	0.117487
											272	0.753858	0.382986	0.196129	0.083634	0.045211						272	1.52156	0.860076	0.467142	0.22095	0.112797
											271.5	0.739571	0.375075	0.191906	0.08175	0.044106						271.5	1.49988	0.841949	0.455504	0.215168	0.109522
											271	0.727706	0.368495	0.188332	0.080138	0.043166						271	1.48694	0.831346	0.448717	0.211763	0.107612
											270.5	0.718644	0.363497	0.185643	0.078962	0.042498						270.5	1.48233	0.827229	0.446005	0.210315	0.106789
											270	0.712548	0.360167	0.18384	0.078145	0.042061						270	1.48432	0.828493	0.446539	0.210414	0.106836
											269.5	0.709143	0.358286	0.182846	0.077646	0.041816						269.5	1.49231	0.834103	0.449623	0.211695	0.107584
											269	0.708003	0.357652	0.182522	0.077498	0.041715						269	1.50509	0.843083	0.454493	0.213747	0.108741
											268.5	0.708691	0.358018	0.182717	0.077604	0.041754						268.5	1.52225	0.854096	0.460238	0.216134	0.110054
											268	0.710846	0.359172	0.183342	0.077919	0.041934						268	1.54186	0.865798	0.466057	0.218463	0.111356
											267.5	0.713954	0.360851	0.184255	0.078326	0.04215						267.5	1.56082	0.876283	0.471035	0.220399	0.112423
											267	0.717734	0.362837	0.185333	0.078787	0.042408						267	1.57493	0.883393	0.47416	0.221532	0.113059
											266.5	0.721708	0.364923	0.186428	0.079258	0.042663						266.5	1.57861	0.884967	0.474632	0.221557	0.113119
											266	0.725492	0.366879	0.18747	0.079707	0.042882						266	1.56831	0.879655	0.47199	0.220389	0.112537
											265.5	0.728684	0.368509	0.188329	0.080063	0.043084						265.5	1.54312	0.866927	0.465987	0.21783	0.111241
											265	0.730999	0.369692	0.188897	0.080332	0.043217						265	1.50439	0.847259	0.456697	0.213978	0.10925
											264.5	0.732267	0.370317	0.189191	0.080462	0.043268						264.5	1.45589	0.821957	0.444512	0.20892	0.10664
											264	0.732412	0.370341	0.189235	0.080475	0.043266						264	1.40234	0.792746	0.430061	0.202792	0.103442
											263.5	0.731357	0.369774	0.188931	0.080333	0.043172						263.5	1.34751	0.761541	0.414168	0.195962	0.099836
											263	0.72918	0.368634	0.188316	0.08009	0.042999						263	1.29439	0.730096	0.397624	0.188697	0.095992
											262.5	0.726084	0.367032	0.18744	0.07968	0.042738						262.5	1.24491	0.699745	0.381272	0.181415	0.092071
											262	0.722364	0.365078	0.1864	0.079217	0.042503						262	1.20014	0.671602	0.365825	0.174429	0.08831
											261.5	0.718252	0.362884	0.1852	0.078672	0.042172						261.5	1.16056	0.646286	0.351739	0.168026	0.08483
											261	0.714158	0.360693	0.184039	0.078143	0.041862						261	1.12599	0.624201	0.339364	0.162332	0.081755
											260.5	0.710419	0.358658	0.18295	0.077675	0.041579						260.5	1.09674	0.605534	0.328899	0.157506	0.079169
											260	0.707208	0.356908	0.182023	0.077262	0.041362						260	1.07253	0.590196	0.320352	0.153585	0.077058
											259.5	0.704644	0.355517	0.18128	0.076949	0.041217						259.5	1.05284	0.578016	0.31362	0.150488	0.075436
											259	0.702771	0.354519	0.18074	0.076715	0.041091						259	1.03742	0.568764	0.308576	0.148199	0.074289
											258.5	0.701574	0.353874	0.180399	0.076573	0.041035						258.5	1.02577	0.562024	0.304993	0.146555	0.073476
											258	0.700853	0.353497	0.180182	0.07651	0.04101						258	1.01753	0.557383	0.302595	0.14545	0.072934
											257.5	0.700407	0.353284	0.180031	0.076463	0.040971						257.5	1.01203	0.554594	0.3012	0.144815	0.072682
											257	0.700204	0.353183	0.179958	0.07646	0.040982						257	1.00891	0.553189	0.300526	0.144525	0.072618
											256.5	0.699959	0.353038	0.179896	0.076431	0.040983						256.5	1.00758	0.552813	0.300481	0.144479	0.072681
											256	0.699558	0.352843	0.179767	0.076424	0.041003						256	1.00749	0.553209	0.300849	0.144646	0.072897
											255.5	0.698859	0.352507	0.179592	0.076362	0.040968						255.5	1.00789	0.55402	0.301454	0.144928	0.073151
											255	0.697901	0.351996	0.179341	0.076273	0.040954						255	1.00848	0.555007	0.302186	0.145266	0.073464
											254.5	0.696564	0.351337	0.179009	0.076177	0.040917						254.5	1.00892	0.555999	0.302942	0.14565	0.073809
											254	0.694887	0.350522	0.178603	0.076037	0.04088						254	1.00877	0.556889	0.303717	0.146057	0.074149
											253.5	0.692967	0.349573	0.178115	0.075869	0.040819						253.5	1.00807	0.557677	0.304518	0.146502	0.074525
											253	0.690927	0.348569	0.177626	0.075703	0.040764						253	1.00701	0.558593	0.305475	0.147054	0.074972
											252.5	0.688924	0.347537	0.177114	0.075527	0.040698						252.5	1.00553	0.55984	0.306719	0.147781	0.075532
											252	0.687062	0.346633	0.176683	0.075382	0.040658						252	1.0043	0.561791	0.308496	0.148826	0.076253
											251.5	0.685715	0.34597	0.176393	0.075287	0.040674						251.5	1.00378	0.564869	0.311166	0.150307	0.077285
											251	0.68514	0.345728	0.17632	0.075314	0.040776						251	1.0045	0.569338	0.314899	0.152285	0.07853
											250.5	0.68562	0.34605	0.176538	0.075473	0.040937						250.5	1.00563	0.575232	0.319897	0.154887	0.080152
											250	0.687503	0.347147	0.177178	0.075826	0.04123						250	1.00746	0.582908	0.326203	0.158224	0.082235
											249.5	0.691118	0.349175	0.178318	0.076401	0.04163						249.5	1.00906	0.592048	0.333784	0.162156	0.084726
											249	0.696772	0.3523	0.180038	0.077233	0.042171						249	1.00883	0.602538	0.342692	0.166753	0.087555
											248.5	0.704813	0.35678	0.182501	0.078392	0.042894						248.5	1.00402	0.613253	0.352564	0.172004	0.090814
											248	0.715517	0.362732	0.185751	0.079896	0.043821						248	0.992308	0.622598	0.363155	0.177602	0.09424
											247.5	0.729088	0.370311	0.18991	0.081804	0.04496						247.5	0.968357	0.628997	0.37395	0.183496	0.09794
											247	0.745697	0.379628	0.195002	0.084136	0.046339						247	0.928192	0.628996	0.383406	0.189215	0.101609
											246.5	0.765283	0.390615	0.201021	0.086859	0.04794						246.5	0.869886	0.618718	0.389746	0.19428	0.105142
											246	0.787494	0.40306	0.207796	0.089923	0.049741						246	0.79289	0.591935	0.390154	0.197056	0.10765
											245.5	0.811766	0.416494	0.215072	0.093203	0.051644						245.5	0.699635	0.546497	0.380833	0.19614	0.108416
											245	0.837165	0.430288	0.222445	0.09649	0.053539						245	0.595068	0.481217	0.358603	0.18941	0.105916
											244.5	0.862458	0.443659	0.229522	0.099592	0.055317						244.5	0.488887	0.403194	0.321001	0.175343	0.098972
											244	0.886253	0.455876	0.235854	0.102321	0.05685						244	0.39111	0.321496	0.27385	0.153318	0.08855
											243.5	0.907416	0.466449	0.241242	0.104611	0.058141						243.5	0.307576	0.248587	0.224468	0.128048	0.073892
											243	0.924806	0.474913	0.245504	0.106402	0.059101						243	0.242329	0.187427	0.180487	0.102951	0.058871
											242.5	0.937591	0.481076	0.24856	0.107654	0.059775						242.5	0.200406	0.145786	0.148286	0.081985	0.047093
											242	0.944899	0.484598	0.25031	0.108333	0.060126						242	0.177096	0.122316	0.129362	0.06843	0.038849
											241.5	0.946166	0.485313	0.250647	0.108406	0.060152						241.5	0.163163	0.10911	0.116915	0.060911	0.034313
											241	0.941093	0.482987	0.249456	0.107832	0.059793						241	0.15664	0.102972	0.111127	0.056095	0.030482
											240.5	0.930163	0.477733	0.246781	0.106608	0.059053						240.5	0.154796	0.10067	0.11047	0.055608	0.029144
											240	0.914422	0.469936	0.242755	0.104792	0.057994						240	0.153656	0.098142	0.110392	0.053803	0.028408
											239.5	0.895605	0.46031	0.237716	0.10251	0.056643						239.5	0.154764	0.099312	0.111676	0.054746	0.027597
											239	0.875471	0.449721	0.23211	0.099963	0.055143						239	0.155511	0.099587	0.110792	0.053646	0.027592
											238.5	0.855623	0.439054	0.226391	0.097356	0.053616						238.5	0.155807	0.101168	0.110204	0.054364	0.027839
											238	0.837193	0.429027	0.220945	0.094844	0.052117						238	0.154253	0.100284	0.110926	0.053781	0.027839
											237.5	0.820889	0.420116	0.216096	0.09262	0.050787						237.5	0.154724	0.100339	0.111681	0.054634	0.02739
											237	0.806922	0.412437	0.211916	0.090678	0.049635						237	0.15437	0.099781	0.110009	0.053642	0.027649
											236.5	0.795067	0.405961	0.208392	0.089012	0.04864						236.5	0.155597	0.101746	0.108293	0.054878	0.028962
											236	0.784969	0.400459	0.205388	0.087587	0.047786						236	0.154197	0.10127	0.107852	0.056415	0.027024
											235.5	0.77619	0.395696	0.202798	0.086388	0.047054						235.5	0.152253	0.098321	0.104945	0.055467	0.025978
											235	0.768357	0.391488	0.200537	0.085329	0.046383						235	0.151986	0.097925	0.104507	0.053818	0.024933
											234.5	0.761192	0.387741	0.198521	0.08438	0.045801						234.5	0.150867	0.097794	0.104086	0.054159	0.02448
											234	0.754449	0.384268	0.196669	0.083512	0.045272						234	0.152627	0.097497	0.10346	0.055347	0.025429
											233.5	0.747881	0.380947	0.194918	0.082704	0.044783						233.5	0.153703	0.097873	0.101889	0.055306	0.026111
											233	0.741204	0.377597	0.193181	0.081909	0.044303						233	0.151986	0.095764	0.099955	0.052838	0.027295
											232.5	0.734158	0.374089	0.191375	0.081109	0.043822						232.5	0.149976	0.093341	0.099773	0.053157	0.026269
											232	0.726529	0.370318	0.189439	0.080277	0.043323						232	0.149415	0.092037	0.099639	0.052309	0.02594
											231.5	0.718291	0.366197	0.187357	0.079384	0.042826						231.5	0.149482	0.093248	0.098715	0.052449	0.027278
											231	0.709391	0.361725	0.185109	0.078415	0.042302						231	0.147829	0.092549	0.095357	0.05202	0.027284
											230.5	0.699986	0.356994	0.182718	0.077447	0.041775						230.5	0.146919	0.091261	0.096425	0.052948	0.027585
											230	0.69036	0.352109	0.180264	0.076478	0.041274						230	0.147707	0.089247	0.097834	0.051991	0.028867
											229.5	0.68081	0.347255	0.177854	0.075554	0.04081						229.5	0.147597	0.08851	0.096433	0.049203	0.028216
											229	0.671731	0.342676	0.175584	0.074707	0.040446						229	0.147796	0.088144	0.095949	0.049449	0.02842
											228.5	0.663499	0.338537	0.173592	0.074024	0.040206						228.5	0.148021	0.088711	0.09683	0.049919	0.028518
											228	0.656343	0.334991	0.171949	0.073559	0.040112						228	0.147651	0.089154	0.096852	0.048936	0.03006
											227.5	0.650334	0.332105	0.170709	0.073321	0.040183						227.5	0.144358	0.087818	0.097697	0.04713	0.027776
											227	0.645501	0.329902	0.169867	0.073322	0.040431						227	0.143939	0.087034	0.099229	0.046283	0.027265
											226.5	0.641702	0.328295	0.169399	0.073529	0.040856						226.5	0.142548	0.086663	0.098833	0.045855	0.026885
											226	0.638855	0.327286	0.169303	0.073982	0.041479						226	0.140173	0.085169	0.099417	0.044746	0.026627
											225.5	0.636914	0.326844	0.169593	0.074698	0.042332						225.5	0.14132	0.085559	0.100762	0.045233	0.028679
											225	0.635811	0.326933	0.170253	0.075678	0.043389						225	0.140339	0.083443	0.100899	0.045486	0.02601
											224.5	0.635461	0.327532	0.171266	0.076914	0.044704						224.5	0.139012	0.082962	0.10184	0.045514	0.026269
											224	0.635801	0.328603	0.172652	0.078464	0.046325						224	0.138976	0.080357	0.098543	0.043493	0.024768
											223.5	0.636692	0.330118	0.174408	0.080314	0.04822						223.5	0.137787	0.080121	0.097089	0.043579	0.02295
											223	0.638131	0.332071	0.176556	0.082546	0.050468						223	0.136866	0.079245	0.098334	0.043489	0.024095
											222.5	0.640038	0.334481	0.179128	0.08517	0.053098						222.5	0.137373	0.078801	0.098238	0.043695	0.024661
											222	0.642527	0.337408	0.182192	0.088277	0.056218						222	0.136373	0.079449	0.099618	0.044846	0.026278
											221.5	0.645603	0.340903	0.185811	0.0919	0.059855						221.5	0.136255	0.077213	0.099881	0.047244	0.026093
											221	0.649408	0.34506	0.190078	0.096168	0.064109						221	0.135271	0.076752	0.097626	0.04595	0.024722
											220.5	0.654011	0.350012	0.195117	0.10118	0.069139						220.5	0.133676	0.077903	0.099332	0.047188	0.025115
											220	0.659579	0.355868	0.201018	0.107027	0.074971						220	0.13225	0.074916	0.096856	0.045902	0.022616
											219.5	0.666347	0.362798	0.207948	0.113886	0.081805						219.5	0.132678	0.075873	0.097987	0.047681	0.022487
											219	0.674447	0.37094	0.216044	0.121835	0.089735						219	0.130449	0.07131	0.095708	0.045678	0.020155
											218.5	0.684089	0.380524	0.225505	0.131125	0.099005						218.5	0.131603	0.070231	0.095556	0.045769	0.020702
											218	0.695554	0.391792	0.236574	0.141982	0.109784						218	0.130608	0.071402	0.096133	0.046621	0.021872
											217.5	0.709041	0.404914	0.24941	0.154548	0.122268						217.5	0.129159	0.071117	0.097007	0.04693	0.021671
											217	0.724822	0.420166	0.264258	0.169084	0.136702						217	0.127366	0.070772	0.096048	0.046618	0.021357
											216.5	0.743138	0.437795	0.281429	0.185831	0.153329						216.5	0.1246	0.069507	0.094102	0.046869	0.020021
											216	0.764335	0.458092	0.301167	0.205112	0.17244						216	0.12202	0.067708	0.094776	0.045493	0.019576
											215.5	0.788683	0.481315	0.323737	0.227174	0.194295						215.5	0.12036	0.063774	0.092364	0.044743	0.017385
											215	0.816586	0.50792	0.349555	0.2524	0.219358						215	0.117577	0.060946	0.092151	0.043273	0.016994
											214.5	0.848342	0.538176	0.378882	0.281057	0.247857						214.5	0.116943	0.059301	0.091896	0.044197	0.018963
											214	0.884248	0.572357	0.412046	0.313497	0.280113						214	0.117691	0.060336	0.092335	0.04499	0.02087
											213.5	0.924654	0.610805	0.449355	0.350074	0.316508						213.5	0.116726	0.061918	0.092569	0.044742	0.020682
											213	0.969871	0.653922	0.491214	0.391132	0.357373						213	0.116196	0.062495	0.094044	0.045565	0.022531
											212.5	1.02024	0.702083	0.538018	0.437076	0.403051						212.5	0.116582	0.065087	0.094333	0.048051	0.023615
											212	1.07609	0.755612	0.590077	0.488175	0.453946						212	0.11546	0.063734	0.094998	0.046695	0.023257
											211.5	1.13793	0.814906	0.647793	0.544884	0.510405						211.5	0.115497	0.06192	0.09519	0.045412	0.023675
											211	1.20599	0.880345	0.711601	0.607564	0.572812						211	0.115307	0.062775	0.097132	0.046236	0.024724
											210.5	1.28086	0.952429	0.781878	0.676677	0.641566						210.5	0.11553	0.06123	0.096663	0.045617	0.025005
											210	1.3628	1.03137	0.858822	0.752566	0.717018						210	0.115452	0.062863	0.09576	0.044366	0.025064
											209.5	1.45213	1.11759	0.94302	0.835655	0.799703						209.5	0.114272	0.063302	0.094453	0.045996	0.025173
											209	1.54874	1.21134	1.03462	0.926101	0.889767						209	0.11494	0.066687	0.095794	0.048833	0.027478
											208.5	1.65223	1.31274	1.13396	1.02428	0.987562						208.5	0.117909	0.068602	0.096099	0.049352	0.027892
											208	1.76226	1.42138	1.24082	1.13023	1.093						208	0.117508	0.069794	0.097319	0.050137	0.028991
											207.5	1.8781	1.53746	1.35529	1.24378	1.2064						207.5	0.116431	0.068062	0.097321	0.050372	0.027782
											207	1.9967	1.65903	1.47609	1.36383	1.32645						207	0.117417	0.067519	0.096577	0.052058	0.029207
											206.5	2.11571	1.78364	1.60107	1.48888	1.45185						206.5	0.117574	0.067133	0.095597	0.050626	0.028663
											206	2.22982	1.90671	1.72682	1.61548	1.579						206	0.115541	0.06413	0.094455	0.050475	0.029139
											205.5	2.33325	2.0238	1.84839	1.73912	1.70348						205.5	0.113775	0.067173	0.092702	0.050626	0.028918
											205	2.41833	2.12518	1.95783	1.85202	1.81851						205	0.114344	0.067348	0.091777	0.051428	0.028867
											204.5	2.48391	2.20705	2.04932	1.94763	1.91555						204.5	0.114872	0.066323	0.090211	0.052427	0.027501
											204	2.52267	2.26506	2.11717	2.01913	1.99056						204	0.115622	0.066075	0.091972	0.053977	0.02792
											203.5	2.54344	2.29909	2.16164	2.06573	2.04138						203.5	0.116719	0.064945	0.091808	0.054926	0.027361
											203	2.55186	2.31612	2.18329	2.08999	2.06761						203	0.115313	0.063688	0.091462	0.052361	0.027689
											202.5	2.54975	2.32037	2.193	2.09898	2.07812						202.5	0.113648	0.061095	0.091071	0.050507	0.027891
											202	2.54603	2.31681	2.191	2.09814	2.07684						202	0.114323	0.06301	0.09199	0.052242	0.027147
											201.5	2.53705	2.30846	2.18428	2.09199	2.07067						201.5	0.115471	0.061981	0.091226	0.05332	0.027511
											201	2.52764	2.29553	2.17264	2.08237	2.05935						201	0.114711	0.059925	0.090731	0.051855	0.027095
											200.5	2.51576	2.28371	2.1605	2.07093	2.04576						200.5	0.113073	0.058831	0.088372	0.049593	0.025038
											200	2.50293	2.27211	2.14856	2.05856	2.03218						200	0.114103	0.061337	0.090361	0.053312	0.028134
											200	2.50293	2.27211	2.14856	2.05856	2.03218

## Sheet: Figure S2
Py-TPP					Py-FA					Py-HA					Py-RGD					Py-NTA
excitation		emission			excitation		emission			excitation		emission			excitation		emission			excitation		emission
200	86.6153	362	-0.3965		290	263.639	351	1.92143		295	469.646	353	15.863		230	-0.75253	355	3.17614		280	1036.02	359	5.51704
200.5	105.21	362.5	-0.31597		290.5	260.217	351.5	2.12033		295.2	474.286	353.2	16.4652		230.2	-0.84732	355.2	3.04593		280.2	1026.53	359.2	5.53301
201	108.945	363	-0.27066		291	257.728	352	2.49221		295.4	478.671	353.4	17.1633		230.4	-0.87234	355.4	2.98594		280.4	1015.42	359.4	5.55271
201.5	144.579	363.5	-0.29043		291.5	256.94	352.5	2.80441		295.6	483.106	353.6	17.8133		230.6	-0.87407	355.6	2.96059		280.6	1002.69	359.6	5.57046
202	157.248	364	-0.27053		292	255.718	353	3.04453		295.8	487.77	353.8	18.3683		230.8	-0.96204	355.8	2.93704		280.8	988.415	359.8	5.59537
202.5	159.724	364.5	-0.2332		292.5	256.802	353.5	3.32206		296	491.146	354	19.1285		231	-1.10337	356	2.90279		281	972.479	360	5.62606
203	159.161	365	-0.23379		293	259.176	354	3.81853		296.2	495.851	354.2	19.853		231.2	-1.26682	356.2	2.87376		281.2	954.921	360.2	5.66306
203.5	159.485	365.5	-0.31801		293.5	263.226	354.5	4.39128		296.4	501.895	354.4	20.4195		231.4	-1.4755	356.4	2.8699		281.4	935.579	360.4	5.70589
204	150.856	366	-0.23384		294	268.861	355	4.93872		296.6	508.032	354.6	21.1979		231.6	-1.68944	356.6	2.88999		281.6	914.524	360.6	5.75501
204.5	157.325	366.5	-0.15542		294.5	273.247	355.5	5.3657		296.8	514.943	354.8	22.0252		231.8	-1.99107	356.8	2.90839		281.8	891.728	360.8	5.8101
205	168.859	367	-0.20757		295	278.121	356	5.81544		297	520.885	355	22.9434		232	-2.30191	357	2.90175		282	867.218	361	5.87128
205.5	164.552	367.5	-0.31513		295.5	283.25	356.5	6.45526		297.2	526.867	355.2	23.6465		232.2	-2.64194	357.2	2.86641		282.2	841.36	361.2	5.94394
206	154.742	368	-0.40067		296	289.077	357	6.97858		297.4	533.355	355.4	24.4107		232.4	-3.07095	357.4	2.82057		282.4	814.537	361.4	6.01882
206.5	163.028	368.5	-0.40979		296.5	296.077	357.5	7.74869		297.6	540.213	355.6	25.3577		232.6	-3.51355	357.6	2.79297		282.6	786.877	361.6	6.09198
207	166.661	369	-0.33783		297	301.805	358	8.39793		297.8	546.324	355.8	26.4814		232.8	-3.86886	357.8	2.80341		282.8	758.489	361.8	6.17414
207.5	167.023	369.5	-0.2207		297.5	307.605	358.5	9.20679		298	552.712	356	27.5186		233	-3.98578	358	2.8446		283	729.65	362	6.2683
208	170.126	370	-0.00999		298	311.639	359	9.83483		298.2	559.63	356.2	28.5366		233.2	-3.99375	358.2	2.88943		283.2	700.227	362.2	6.37385
208.5	165.94	370.5	0.02299		298.5	315.56	359.5	10.8564		298.4	566.431	356.4	29.3574		233.4	-4.02798	358.4	2.91496		283.4	670.368	362.4	6.4869
209	161.89	371	0.117971		299	318.394	360	12.2114		298.6	572.122	356.6	30.3895		233.6	-3.99558	358.6	2.92534		283.6	640.192	362.6	6.60833
209.5	162.45	371.5	0.29807		299.5	321.016	360.5	13.9467		298.8	578.03	356.8	31.4236		233.8	-3.88922	358.8	2.94162		283.8	609.923	362.8	6.73142
210	167.836	372	0.584847		300	323.624	361	15.6128		299	584.175	357	32.5443		234	-3.75701	359	2.98584		284	579.88	363	6.86397
210.5	165.476	372.5	1.01557		300.5	325.818	361.5	18.1882		299.2	590.577	357.2	33.5017		234.2	-3.54561	359.2	3.06856		284.2	550.218	363.2	7.00868
211	146.214	373	1.37724		301	326.377	362	20.9346		299.4	595.33	357.4	34.6798		234.4	-3.36581	359.4	3.17536		284.4	521.018	363.4	7.1747
211.5	131.283	373.5	1.77526		301.5	327.147	362.5	24.3138		299.6	599.871	357.6	35.7633		234.6	-3.28252	359.6	3.26811		284.6	492.297	363.6	7.35008
212	138.41	374	2.25341		302	329.729	363	28.0525		299.8	604.025	357.8	37.0327		234.8	-3.29423	359.8	3.32393		284.8	464.255	363.8	7.5323
212.5	152.742	374.5	2.62236		302.5	333.517	363.5	32.6735		300	608.591	358	38.2176		235	-3.26448	360	3.35196		285	436.929	364	7.71679
213	168.936	375	3.02884		303	338.611	364	37.5071		300.2	612.727	358.2	39.5467		235.2	-3.18551	360.2	3.3791		285.2	410.654	364.2	7.90549
213.5	182.948	375.5	3.51323		303.5	346.731	364.5	42.9633		300.4	616.789	358.4	40.9327		235.4	-3.06799	360.4	3.43554		285.4	385.382	364.4	8.10208
214	181.33	376	4.00818		304	357.108	365	48.7504		300.6	621.34	358.6	42.2624		235.6	-2.86801	360.6	3.53218		285.6	361.121	364.6	8.30813
214.5	189.408	376.5	4.58231		304.5	371.32	365.5	54.7669		300.8	623.531	358.8	43.5281		235.8	-2.71191	360.8	3.65524		285.8	337.915	364.8	8.52332
215	190.597	377	5.0041		305	387.424	366	60.7154		301	625.278	359	45.0951		236	-2.48919	361	3.78392		286	315.745	365	8.73953
215.5	193.62	377.5	5.52366		305.5	405.156	366.5	67.3166		301.2	627.363	359.2	46.547		236.2	-2.24889	361.2	3.9037		286.2	294.466	365.2	8.95668
216	205.261	378	6.0313		306	426.378	367	73.5958		301.4	628.602	359.4	48.1065		236.4	-1.97423	361.4	4.0183		286.4	274.382	365.4	9.17969
216.5	219.154	378.5	6.69637		306.5	450.848	367.5	80.5228		301.6	629.834	359.6	49.8921		236.6	-1.68964	361.6	4.14196		286.6	255.502	365.6	9.41052
217	218.328	379	7.01597		307	478.925	368	89.8089		301.8	630.741	359.8	51.9278		236.8	-1.40467	361.8	4.29648		286.8	237.824	365.8	9.64921
217.5	205.099	379.5	8.04573		307.5	508.214	368.5	102.919		302	631.809	360	53.493		237	-1.24631	362	4.51627		287	221.297	366	9.89285
218	208.897	380	8.99764		308	537.628	369	121.2		302.2	633.309	360.2	55.0414		237.2	-1.12376	362.2	4.8433		287.2	205.801	366.2	10.1377
218.5	216.809	380.5	9.99594		308.5	567.392	369.5	150.347		302.4	635.662	360.4	56.8184		237.4	-1.09836	362.4	5.29908		287.4	191.452	366.4	10.3814
219	223.037	381	11.2209		309	593.025	370	193.04		302.6	636.933	360.6	58.8999		237.6	-1.11126	362.6	5.86771		287.6	178.092	366.6	10.6204
219.5	225.955	381.5	12.4494		309.5	617.394	370.5	251.519		302.8	637.769	360.8	61.0938		237.8	-1.16203	362.8	6.50451		287.8	165.73	366.8	10.8627
220	227.861	382	13.6153		310	641.863	371	327.257		303	638.208	361	63.6736		238	-1.23393	363	7.1688		288	154.374	367	11.1088
220.5	233.262	382.5	15.2042		310.5	662.041	371.5	420.948		303.2	639.583	361.2	66.4038		238.2	-1.31438	363.2	7.85597		288.2	143.987	367.2	11.35
221	240.077	383	17.0488		311	676.197	372	526.784		303.4	640.979	361.4	69.3599		238.4	-1.39524	363.4	8.59242		288.4	134.458	367.4	11.5918
221.5	242.61	383.5	19.3185		311.5	685.294	372.5	636.981		303.6	642.597	361.6	73.0588		238.6	-1.43077	363.6	9.40539		288.6	125.716	367.6	11.8471
222	250.477	384	21.5835		312	687.417	373	744.682		303.8	645.136	361.8	77.113		238.8	-1.45491	363.8	10.307		288.8	117.719	367.8	12.1235
222.5	256.929	384.5	24.0417		312.5	688.638	373.5	842.318		304	647.623	362	81.3772		239	-1.40811	364	11.3022		289	110.326	368	12.4261
223	263.465	385	26.914		313	684.069	374	921.932		304.2	650.353	362.2	85.7289		239.2	-1.30507	364.2	12.4172		289.2	103.488	368.2	12.7426
223.5	263.603	385.5	29.9014		313.5	678.791	374.5	973.308		304.4	652.894	362.4	90.5267		239.4	-1.21714	364.4	13.6869		289.4	97.2365	368.4	13.0824
224	269.206	386	33.7215		314	673.577	375	1001.36		304.6	655.944	362.6	95.5973		239.6	-1.12187	364.6	15.1284		289.6	91.485	368.6	13.4379
224.5	275.271	386.5	37.6077		314.5	665.13	375.5	998.284		304.8	661.383	362.8	101.59		239.8	-1.08902	364.8	16.7087		289.8	86.2423	368.8	13.821
225	278.015	387	41.3534		315	659.548	376	971.95		305	666.308	363	107.937		240	-1.0486	365	18.3456		290	81.4504	369	14.2412
225.5	277.576	387.5	45.9057		315.5	655.335	376.5	929.761		305.2	672.825	363.2	115.211		240.2	-1.01279	365.2	19.9572		290.2	77.0563	369.2	14.6841
226	287.879	388	51.0858		316	656.159	377	875.327		305.4	680.616	363.4	122.653		240.4	-0.99885	365.4	21.5141		290.4	72.9655	369.4	15.1594
226.5	293.285	388.5	56.1191		316.5	662.7	377.5	819.137		305.6	689.009	363.6	130.179		240.6	-1.00531	365.6	23.0458		290.6	69.1448	369.6	15.6735
227	305.163	389	61.3639		317	675.075	378	766.298		305.8	697.565	363.8	138.627		240.8	-1.01312	365.8	24.6094		290.8	65.6125	369.8	16.2352
227.5	310.373	389.5	67.5469		317.5	697.126	378.5	721.711		306	707.362	364	147.692		241	-1.06923	366	26.2398		291	62.4514	370	16.8648
228	320.549	390	73.2716		318	727.441	379	685.084		306.2	720.316	364.2	157.145		241.2	-1.03979	366.2	27.9203		291.2	59.5325	370.2	17.5749
228.5	329.435	390.5	79.1311		318.5	763.654	379.5	659.55		306.4	731.738	364.4	166.609		241.4	-1.00571	366.4	29.595		291.4	56.8613	370.4	18.3862
229	335.18	391	85.812		319	809.854	380	641.557		306.6	744.977	364.6	176.938		241.6	-0.93729	366.6	31.1829		291.6	54.3584	370.6	19.2939
229.5	338.955	391.5	92.4253		319.5	862.688	380.5	627.198		306.8	758.569	364.8	187.577		241.8	-0.83682	366.8	32.6136		291.8	52.0075	370.8	20.3103
230	348.536	392	99.6619		320	924.476	381	615.828		307	774.111	365	198.828		242	-0.75287	367	33.8489		292	49.7798	371	21.4499
230.5	350.926	392.5	107.595		320.5	991.715	381.5	608.771		307.2	790.322	365.2	210.077		242.2	-0.70292	367.2	34.8925		292.2	47.7351	371.2	22.7266
231	352.283	393	115.423		321	1066.36	382	603.575		307.4	807.582	365.4	221.675		242.4	-0.70949	367.4	35.7823		292.4	45.8651	371.4	24.1546
231.5	346.998	393.5	123.387		321.5	1140.61	382.5	599.017		307.6	825.264	365.6	233.59		242.6	-0.76946	367.6	36.5666		292.6	44.1128	371.6	25.7352
232	345.029	394	131.521		322	1216.38	383	596.242		307.8	844.595	365.8	245.333		242.8	-0.85951	367.8	37.2783		292.8	42.4276	371.8	27.4741
232.5	343.71	394.5	140.034		322.5	1292.26	383.5	594.821		308	864.324	366	257.044		243	-0.98787	368	37.9319		293	40.8406	372	29.3816
233	337.216	395	149.118		323	1362.28	384	593.646		308.2	884.546	366.2	268.927		243.2	-1.12011	368.2	38.5325		293.2	39.3632	372.2	31.4748
233.5	335.701	395.5	157.613		323.5	1427.75	384.5	592.867		308.4	906.255	366.4	280.44		243.4	-1.27884	368.4	39.0899		293.4	38.027	372.4	33.771
234	335.298	396	166.072		324	1482.77	385	592.275		308.6	928.288	366.6	292.081		243.6	-1.41816	368.6	39.6344		293.6	36.774	372.6	36.2915
234.5	331.988	396.5	173.657		324.5	1523.47	385.5	591.512		308.8	951.247	366.8	303.357		243.8	-1.57897	368.8	40.1284		293.8	35.6701	372.8	39.0599
235	331.979	397	180.545		325	1550.51	386	590.386		309	976.47	367	314.483		244	-1.6993	369	40.5143		294	34.6727	373	42.0904
235.5	332.306	397.5	188.572		325.5	1559.07	386.5	589.404		309.2	1001.2	367.2	325.449		244.2	-1.74516	369.2	41.2421		294.2	33.7569	373.2	45.3558
236	335.292	398	196.261		326	1552.91	387	588.759		309.4	1025.72	367.4	336.324		244.4	-1.75375	369.4	42.4733		294.4	33.0001	373.4	48.8659
236.5	334.797	398.5	203.034		326.5	1533.16	387.5	589.989		309.6	1050.55	367.6	346.533		244.6	-1.73771	369.6	44.3493		294.6	32.3803	373.6	52.6232
237	337.461	399	211.307		327	1494.72	388	595.62		309.8	1074.08	367.8	357.329		244.8	-1.71517	369.8	46.9641		294.8	31.8856	373.8	56.628
237.5	335.858	399.5	218.663		327.5	1447.72	388.5	605.613		310	1099.44	368	368.265		245	-1.74126	370	50.4833		295	31.5208	374	60.8754
238	339.998	400	226.754		328	1387.21	389	617.902		310.2	1123.46	368.2	379.078		245.2	-1.75103	370.2	55.236		295.2	31.2323	374.2	65.3732
238.5	345.975	400.5	233.931		328.5	1320.88	389.5	634.899		310.4	1148.12	368.4	390.707		245.4	-1.79344	370.4	61.7807		295.4	31.0325	374.4	70.1287
239	347.728	401	241.291		329	1254.6	390	654.424		310.6	1173.21	368.6	403.008		245.6	-1.8261	370.6	70.7735		295.6	30.9146	374.6	75.1068
239.5	352.042	401.5	249.286		329.5	1190.08	390.5	679.839		310.8	1195.54	368.8	418.767		245.8	-1.88482	370.8	82.756		295.8	30.8588	374.8	80.3247
240	353.264	402	256.297		330	1131.03	391	706.801		311	1216.99	369	435.923		246	-1.95728	371	97.9999		296	30.8686	375	85.7801
240.5	356.021	402.5	263.028		330.5	1077.59	391.5	737.64		311.2	1240.79	369.2	457.382		246.2	-2.04309	371.2	116.542		296.2	30.9146	375.2	91.4486
241	362.316	403	270.246		331	1034	392	770.283		311.4	1262.64	369.4	482.105		246.4	-2.10202	371.4	138.437		296.4	31.0354	375.4	97.354
241.5	363.923	403.5	276.409		331.5	1003.95	392.5	799.092		311.6	1282.64	369.6	513.976		246.6	-2.12748	371.6	163.931		296.6	31.2369	375.6	103.462
242	374.305	404	282.307		332	987.254	393	827.342		311.8	1301.62	369.8	555.381		246.8	-2.0809	371.8	193.422		296.8	31.5031	375.8	109.836
242.5	376.202	404.5	287.587		332.5	986.323	393.5	852.9		312	1319.91	370	604.537		247	-2.0522	372	227.146		297	31.7991	376	116.44
243	377.436	405	293.093		333	1000.81	394	873.4		312.2	1337.42	370.2	665.029		247.2	-1.99542	372.2	264.946		297.2	32.1738	376.2	123.241
243.5	378.473	405.5	298.668		333.5	1027.57	394.5	889.4		312.4	1352.58	370.4	733.539		247.4	-1.9546	372.4	306.307		297.4	32.5751	376.4	130.24
244	377.939	406	303.942		334	1070.67	395	895.935		312.6	1368.21	370.6	823.422		247.6	-1.91639	372.6	350.554		297.6	33.014	376.6	137.453
244.5	376.164	406.5	309.509		334.5	1121.55	395.5	892.904		312.8	1380.58	370.8	924.785		247.8	-1.88819	372.8	397.093		297.8	33.4909	376.8	144.88
245	376.392	407	314.605		335	1188.08	396	880.173		313	1391.4	371	1045.96		248	-1.85364	373	445.447		298	34.041	377	152.572
245.5	370.006	407.5	319.128		335.5	1261.35	396.5	861.206		313.2	1400.02	371.2	1185.18		248.2	-1.83131	373.2	494.995		298.2	34.5482	377.2	160.56
246	363.498	408	324.227		336	1343.53	397	835.846		313.4	1406.62	371.4	1345.29		248.4	-1.81047	373.4	544.719		298.4	35.023	377.4	168.839
246.5	349.195	408.5	329.717		336.5	1434.15	397.5	804.845		313.6	1411.55	371.6	1526.2		248.6	-1.79427	373.6	593.275		298.6	35.446	377.6	177.401
247	335.777	409	334.875		337	1530.75	398	770.953		313.8	1415.61	371.8	1721.14		248.8	-1.78976	373.8	639.432		298.8	35.8832	377.8	186.247
247.5	322.421	409.5	340.103		337.5	1631.31	398.5	732.603		314	1418.3	372	1942.2		249	-1.75447	374	682.201		299	36.3362	378	195.452
248	309.017	410	343.8		338	1735.19	399	694.042		314.2	1419.31	372.2	2177.67		249.2	-1.68272	374.2	720.82		299.2	36.8423	378.2	204.99
248.5	297.145	410.5	347.471		338.5	1834.38	399.5	658.39		314.4	1420.5	372.4	2431.02		249.4	-1.59708	374.4	754.532		299.4	37.4153	378.4	214.909
249	282.047	411	349.981		339	1932.99	400	625.074		314.6	1420.68	372.6	2697.27		249.6	-1.52716	374.6	782.558		299.6	38.0088	378.6	225.195
249.5	263.051	411.5	352.902		339.5	2015.28	400.5	594.782		314.8	1419.31	372.8	2977.9		249.8	-1.49368	374.8	804.2		299.8	38.596	378.8	235.872
250	247.714	412	355.922		340	2082.2	401	565.487		315	1415.91	373	3267.33		250	-1.43239	375	819.284		300	39.2463	379	246.939
250.5	236.208	412.5	357.348		340.5	2127.86	401.5	540.403		315.2	1411.84	373.2	3556.04		250.2	-1.37717	375.2	827.674		300.2	39.9415	379.2	258.405
251	228.788	413	358.412		341	2143.34	402	516.808		315.4	1407.89	373.4	3845.9		250.4	-1.30744	375.4	829.67		300.4	40.6862	379.4	270.307
251.5	222.014	413.5	359.988		341.5	2132.72	402.5	497.403		315.6	1401.7	373.6	4134.71		250.6	-1.24331	375.6	825.567		300.6	41.476	379.6	282.601
252	208.257	414	362.152		342	2084.83	403	479.791		315.8	1393.67	373.8	4413.38		250.8	-1.18007	375.8	815.629		300.8	42.3386	379.8	295.253
252.5	198.092	414.5	364.58		342.5	2009.15	403.5	464.007		316	1387.55	374	4683.02		251	-1.1376	376	800.239		301	43.2127	380	308.341
253	188.413	415	366.987		343	1903.46	404	450.245		316.2	1381.83	374.2	4935.49		251.2	-1.06238	376.2	780.081		301.2	43.6088	380.2	321.84
253.5	182.024	415.5	370.49		343.5	1774.49	404.5	436.231		316.4	1375.07	374.4	5173.46		251.4	-0.94283	376.4	756.003		301.4	44.0113	380.4	335.763
254	174.86	416	371.248		344	1633.05	405	424.386		316.6	1369.93	374.6	5389.02		251.6	-0.7758	376.6	728.894		301.6	44.4631	380.6	350.075
254.5	169.663	416.5	373.206		344.5	1483.24	405.5	413.639		316.8	1364	374.8	5581.03		251.8	-0.59129	376.8	699.552		301.8	44.9626	380.8	364.733
255	165.177	417	374.879		345	1330.05	406	402.721		317	1357.43	375	5746.69		252	-0.36505	377	668.708		302	45.5472	381	379.691
255.5	158.449	417.5	375.644		345.5	1179.82	406.5	392.481		317.2	1352.5	375.2	5881.11		252.2	-0.16293	377.2	637.163		302.2	46.215	381.2	394.908
256	157.221	418	376.202		346	1037.34	407	383.648		317.4	1349.34	375.4	5988.69		252.4	0.037672	377.4	605.848		302.4	46.9584	381.4	410.36
256.5	154.423	418.5	375.951		346.5	905.35	407.5	375.426		317.6	1349.39	375.6	6055.42		252.6	0.217658	377.6	575.668		302.6	47.7202	381.6	426.039
257	156.794	419	375.836		347	785.955	408	368.569		317.8	1350.38	375.8	6101.72		252.8	0.389771	377.8	547.203		302.8	48.5065	381.8	441.832
257.5	155.804	419.5	375.7		347.5	680.64	408.5	362.817		318	1354.74	376	6107.7		253	0.597618	378	520.612		303	49.3244	382	457.574
258	160.616	420	375.643		348	589.369	409	358.161		318.2	1358.44	376.2	6088.69		253.2	0.799517	378.2	495.868		303.2	50.1901	382.2	473.296
258.5	162.283	420.5	374.74		348.5	507.268	409.5	353.568		318.4	1363.47	376.4	6040.82		253.4	1.03627	378.4	473.009		303.4	51.1464	382.4	488.977
259	168.74	421	373.881		349	438.2	410	350.43		318.6	1370.63	376.6	5964.29		253.6	1.31672	378.6	452.172		303.6	52.1787	382.6	504.459
259.5	175.61	421.5	372.807		349.5	377.083	410.5	347.182		318.8	1378.71	376.8	5868.42		253.8	1.63735	378.8	433.678		303.8	53.2001	382.8	519.711
260	184.101	422	372.977		350	326.874	411	345.546		319	1390.68	377	5744.75		254	1.99479	379	417.832		304	54.2469	383	534.65
260.5	187.855	422.5	371.992		350.5	285.621	411.5	344.175		319.2	1404.57	377.2	5610.08		254.2	2.39183	379.2	404.75		304.2	55.3557	383.2	549.225
261	193.788	423	371.419		351	251.137	412	343.661		319.4	1420.68	377.4	5451.75		254.4	2.81724	379.4	394.258		304.4	56.5512	383.4	563.397
261.5	197.991	423.5	370.066		351.5	222.843	412.5	342.959		319.6	1440.29	377.6	5287.11		254.6	3.29117	379.6	386.015		304.6	57.8154	383.6	577.107
262	203.739	424	367.383		352	201.305	413	342.451		319.8	1463.19	377.8	5115.81		254.8	3.84023	379.8	379.672		304.8	59.1262	383.8	590.36
262.5	208.079	424.5	365.179		352.5	183.596	413.5	342.018		320	1487.43	378	4939.44		255	4.44551	380	374.991		305	60.4833	384	603.077
263	215.74	425	363.739		353	168.672	414	341.769		320.2	1514.32	378.2	4762.52		255.2	5.09046	380.2	371.906		305.2	61.8906	384.2	615.071
263.5	223.499	425.5	362.61		353.5	155.204	414.5	342.673		320.4	1546.64	378.4	4587.38		255.4	5.77913	380.4	370.534		305.4	63.3228	384.4	626.335
264	231.252	426	361.186		354	144.417	415	341.786		320.6	1579.51	378.6	4414.5		255.6	6.49315	380.6	371.056		305.6	64.8102	384.6	636.859
264.5	238.671	426.5	358.609		354.5	134.14	415.5	341.404		320.8	1615.6	378.8	4252.03		255.8	7.27073	380.8	373.511		305.8	66.3613	384.8	646.574
265	244.001	427	357.32		355	124.512	416	340.248		321	1654.19	379	4095.74		256	8.11089	381	377.67		306	67.9638	385	655.513
265.5	252.652	427.5	354.695		355.5	115.411	416.5	337.744		321.2	1694.13	379.2	3952.64		256.2	8.98863	381.2	383.209		306.2	69.5934	385.2	663.598
266	262.2	428	352.602		356	106.385	417	335.362		321.4	1739.42	379.4	3817.02		256.4	9.95959	381.4	389.826		306.4	71.2498	385.4	670.806
266.5	274.352	428.5	349.757		356.5	97.6228	417.5	331.968		321.6	1786.4	379.6	3694.18		256.6	10.9941	381.6	397.433		306.6	72.9538	385.6	677.116
267	282.576	429	348.761		357	89.4	418	328.233		321.8	1836.09	379.8	3583.14		256.8	12.1102	381.8	406.159		306.8	74.7419	385.8	682.683
267.5	295.177	429.5	344.975		357.5	82.2455	418.5	323.694		322	1888.61	380	3485.93		257	13.3777	382	416.198		307	76.5726	386	687.387
268	305.039	430	341.993		358	75.5525	419	316.914		322.2	1942.45	380.2	3399.63		257.2	14.6673	382.2	427.591		307.2	78.4434	386.2	691.252
268.5	314.416	430.5	339.836		358.5	69.6013	419.5	309.886		322.4	1997.34	380.4	3318.18		257.4	16.0879	382.4	440.149		307.4	80.3278	386.4	694.413
269	323.525	431	336.08		359	63.8709	420	302.348		322.6	2053.79	380.6	3249.28		257.6	17.5729	382.6	453.557		307.6	82.2939	386.6	696.838
269.5	331.68	431.5	332.678		359.5	58.9159	420.5	293.502		322.8	2114.12	380.8	3185.59		257.8	19.1176	382.8	467.631		307.8	84.2648	386.8	698.539
270	340.142	432	330.226		360	54.3553	421	283.367		323	2174.54	381	3128.5		258	20.7887	383	482.363		308	86.2652	387	699.489
270.5	347.617	432.5	326.807		360.5	49.8773	421.5	273.176		323.2	2239.69	381.2	3076.81		258.2	22.6546	383.2	497.852		308.2	88.3083	387.2	699.67
271	353.082	433	324.189		361	45.8126	422	263.681		323.4	2305.04	381.4	3031.83		258.4	24.642	383.4	514.217		308.4	90.3827	387.4	699.083
271.5	362.802	433.5	320.369		361.5	42.6988	422.5	252.441		323.6	2370.08	381.6	2990.23		258.6	26.7685	383.6	531.279		308.6	92.4639	387.6	697.698
272	366.902	434	317.355		362	40.3216	423	240.542		323.8	2436.4	381.8	2954.42		258.8	28.9253	383.8	548.708		308.8	94.5587	387.8	695.632
272.5	370.123	434.5	313.641		362.5	38.2333	423.5	229.95		324	2501.3	382	2922.74		259	31.1928	384	566.113		309	96.6381	388	692.978
273	376.099	435	308.956		363	36.4779	424	219.207		324.2	2567.24	382.2	2893		259.2	33.5883	384.2	583.179		309.2	98.7126	388.2	689.759
273.5	380.357	435.5	305.564		363.5	35.2225	424.5	209.949		324.4	2634.54	382.4	2865.47		259.4	36.1283	384.4	599.765		309.4	100.774	388.4	685.986
274	388.361	436	301.475		364	33.9642	425	200.783		324.6	2701.12	382.6	2838.66		259.6	38.8157	384.6	615.911		309.6	102.888	388.6	681.704
274.5	395.02	436.5	297.883		364.5	33.2319	425.5	192.07		324.8	2766	382.8	2814.95		259.8	41.6442	384.8	631.673		309.8	104.981	388.8	676.969
275	399.717	437	294.896		365	32.1454	426	183.469		325	2829.35	383	2795.28		260	44.5304	385	646.943		310	107.078	389	671.951
275.5	403.655	437.5	291.298		365.5	31.0194	426.5	175.217		325.2	2889.12	383.2	2776.99		260.2	47.4994	385.2	661.367		310.2	109.227	389.2	666.643
276	407.421	438	287.593		366	29.5396	427	168.377		325.4	2947.7	383.4	2759.79		260.4	50.5933	385.4	674.464		310.4	111.413	389.4	661.06
276.5	411.631	438.5	284.11		366.5	28.1832	427.5	162.067		325.6	3002.15	383.6	2745.43		260.6	53.8266	385.6	685.914		310.6	113.568	389.6	655.153
277	414.498	439	280.324		367	26.7547	428	156.312		325.8	3054.76	383.8	2732.07		260.8	57.1891	385.8	695.71		310.8	115.722	389.8	649.014
277.5	418.974	439.5	277.464		367.5	25.0273	428.5	151.196		326	3100.57	384	2719.79		261	60.6734	386	704.067		311	117.936	390	642.542
278	420.616	440	273.534		368	23.2031	429	146.052		326.2	3141.98	384.2	2710.45		261.2	64.2822	386.2	711.201		311.2	120.211	390.2	635.785
278.5	424.504	440.5	269.475		368.5	21.6021	429.5	141.386		326.4	3179.18	384.4	2700.94		261.4	68.1821	386.4	717.109		311.4	122.481	390.4	628.857
279	427.325	441	265.08		369	19.9768	430	137.287		326.6	3211.5	384.6	2692.48		261.6	72.2236	386.6	721.587		311.6	124.796	390.6	621.835
279.5	431.527	441.5	260.623		369.5	18.8457	430.5	133.456		326.8	3239.53	384.8	2685.01		261.8	76.4798	386.8	724.392		311.8	127.107	390.8	614.71
280	436.287	442	256.698		370	18.6755	431	130.406		327	3260.06	385	2678.65		262	80.934	387	725.476		312	129.415	391	607.547
280.5	436.092	442.5	253.466		370.5	19.9257	431.5	127.477		327.2	3277.93	385.2	2673.44		262.2	85.4779	387.2	725.066		312.2	131.782	391.2	600.429
281	435.612	443	249.801		371	23.6066	432	124.95		327.4	3290.58	385.4	2670.6		262.4	90.1811	387.4	723.563		312.4	134.232	391.4	593.35
281.5	431.557	443.5	245.587		371.5	32.9605	432.5	122.952		327.6	3297.26	385.6	2666.59		262.6	95.1748	387.6	721.351		312.6	136.725	391.6	586.241
282	424.965	444	240.377		372	49.1094	433	120.572		327.8	3295.81	385.8	2663.07		262.8	100.345	387.8	718.704		312.8	139.265	391.8	579.214
282.5	419.511	444.5	236.689		372.5	77.3182	433.5	118.184		328	3290.16	386	2659.65		263	105.81	388	715.707		313	141.82	392	572.303
283	409.243	445	233.607		373	119.373	434	116.17		328.2	3279.83	386.2	2655.79		263.2	111.46	388.2	712.321		313.2	144.387	392.2	565.512
283.5	397.615	445.5	228.689		373.5	174.183	434.5	114.792		328.4	3263.32	386.4	2651.17		263.4	117.295	388.4	708.432		313.4	146.959	392.4	558.767
284	378.404	446	225.242		374	233.752	435	113.227		328.6	3242.65	386.6	2648.52		263.6	123.294	388.6	704.044		313.6	149.642	392.6	551.982
284.5	359.986	446.5	220.595		374.5	289.338	435.5	111.462		328.8	3216	386.8	2643.14		263.8	129.469	388.8	699.322		313.8	152.403	392.8	545.183
285	341.178	447	217.098		375	331.675	436	109.731		329	3183.03	387	2640.18		264	135.896	389	694.606		314	155.22	393	538.487
285.5	321.398	447.5	213.053		375.5	355.051	436.5	107.797		329.2	3145.22	387.2	2639.07		264.2	142.469	389.2	690.259		314.2	158.07	393.2	531.951
286	300.479	448	210.01		376	362.144	437	106.275		329.4	3103.97	387.4	2638.04		264.4	149.139	389.4	686.567		314.4	160.972	393.4	525.654
286.5	276.95	448.5	207.115		376.5	349.165	437.5	105.083		329.6	3059.72	387.6	2636.57		264.6	155.914	389.6	683.666		314.6	163.948	393.6	519.523
287	253.458	449	204.171		377	319.561	438	104.185		329.8	3012.24	387.8	2636.09		264.8	162.778	389.8	681.571		314.8	166.965	393.8	513.611
287.5	231.133	449.5	199.648		377.5	275.919	438.5	102.444		330	2962.08	388	2636.8		265	169.72	390	680.238		315	170.014	394	507.843
288	209.187	450	196.889		378	219.12	439	100.814		330.2	2909.43	388.2	2639.02		265.2	176.766	390.2	679.708		315.2	173.157	394.2	502.197
288.5	190.637	450.5	193.347		378.5	159.267	439.5	99.3591		330.4	2854.76	388.4	2644.58		265.4	183.78	390.4	680.107		315.4	176.32	394.4	496.726
289	171.78	451	189.345		379	103.919	440	98.3746		330.6	2798.89	388.6	2653.31		265.6	190.67	390.6	681.597		315.6	179.517	394.6	491.506
289.5	154.943	451.5	186.205		379.5	62.4454	440.5	97.2027		330.8	2742.8	388.8	2663.77		265.8	197.566	390.8	684.195		315.8	182.758	394.8	486.485
290	138.695	452	183.061		380	32.7304	441	95.6932		331	2686.76	389	2679.89		266	204.392	391	687.742		316	186.001	395	481.623
290.5	126.914	452.5	179.998		380.5	16.0101	441.5	94.0282		331.2	2628.06	389.2	2698.47		266.2	211.164	391.2	691.921		316.2	189.301	395.2	476.915
291	117.327	453	175.465		381	7.35428	442	92.0163		331.4	2570.43	389.4	2722.8		266.4	217.848	391.4	696.385		316.4	192.687	395.4	472.468
291.5	108.861	453.5	172.513		381.5	3.64841	442.5	90.3699		331.6	2515.93	389.6	2751.52		266.6	224.295	391.6	700.927		316.6	196.183	395.6	468.206
292	100.111	454	169.889		382	2.36853	443	89.8586		331.8	2461	389.8	2785.32		266.8	230.486	391.8	705.637		316.8	199.874	395.8	464.149
292.5	93.1442	454.5	166.331		382.5	1.74817	443.5	89.5484		332	2406.87	390	2825.51		267	236.486	392	710.821		317	203.676	396	460.367
293	86.9434	455	163.43		383	1.49315	444	88.2311		332.2	2355.53	390.2	2870.76		267.2	242.369	392.2	716.746		317.2	207.649	396.2	456.93
293.5	82.1264	455.5	160.955		383.5	1.15685	444.5	87.2371		332.4	2308.04	390.4	2922.68		267.4	248.057	392.4	723.377		317.4	211.734	396.4	453.802
294	77.4435	456	157.91		384	0.969457	445	86.0709		332.6	2264.2	390.6	2979.68		267.6	253.491	392.6	730.343		317.6	215.897	396.6	450.899
294.5	73.7058	456.5	155.135		384.5	0.862839	445.5	84.8692		332.8	2222.12	390.8	3045.24		267.8	258.647	392.8	737.087		317.8	220.128	396.8	448.244
295	69.6833	457	152.212		385	0.74692	446	83.5024		333	2183.29	391	3109.96		268	263.559	393	743.157		318	224.482	397	445.824
295.5	66.1676	457.5	149.567		385.5	0.66015	446.5	82.7645		333.2	2149.57	391.2	3184.44		268.2	268.174	393.2	748.412		318.2	228.94	397.2	443.587
296	62.6085	458	146.431		386	0.55356	447	80.9504		333.4	2119.63	391.4	3262.28		268.4	272.638	393.4	752.947		318.4	233.501	397.4	441.582
296.5	60.4166	458.5	143.941		386.5	0.536119	447.5	78.7971		333.6	2093.79	391.6	3343.5		268.6	277.005	393.6	756.907		318.6	238.106	397.6	439.837
297	58.1935	459	141.824		387	0.516762	448	76.2327		333.8	2072.34	391.8	3426.25		268.8	281.167	393.8	760.305		318.8	242.858	397.8	438.367
297.5	56.4924	459.5	139.52		387.5	0.491182	448.5	74.5458		334	2054.96	392	3512.76		269	285.176	394	763.001		319	247.681	398	437.183
298	54.9249	460	137.199		388	0.450093	449	73.2278		334.2	2042.4	392.2	3602.45		269.2	289.024	394.2	764.834		319.2	252.645	398.2	436.305
298.5	53.7288	460.5	133.948		388.5	0.424412	449.5	71.3891		334.4	2034.57	392.4	3692.98		269.4	292.718	394.4	765.767		319.4	257.729	398.4	435.698
299	52.439	461	131.069		389	0.373071	450	69.3221		334.6	2032.7	392.6	3783.63		269.6	296.392	394.6	765.829		319.6	262.919	398.6	435.328
299.5	52.2453	461.5	128.356		389.5	0.329263	450.5	67.2366		334.8	2035.55	392.8	3874.52		269.8	300.027	394.8	764.989		319.8	268.247	398.8	435.236
300	52.392	462	125.14		390	0.27154	451	65.503		335	2042.7	393	3965.27		270	303.72	395	763.057		320	273.71	399	435.486
300.5	52.0945	462.5	122.533		390.5	0.2082	451.5	63.7876		335.2	2052.57	393.2	4052.19		270.2	307.461	395.2	759.811		320.2	279.311	399.2	436.062
301	52.8673	463	120.032		391	0.137402	452	62.1781		335.4	2070.16	393.4	4137.04		270.4	311.235	395.4	755.054		320.4	285.016	399.4	436.975
301.5	53.1881	463.5	116.733		391.5	0.081604	452.5	60.6737		335.6	2092.06	393.6	4217.9		270.6	315.102	395.6	748.738		320.6	290.691	399.6	438.172
302	53.5695	464	113.902		392	0.040779	453	58.9144		335.8	2118.59	393.8	4297.04		270.8	318.972	395.8	740.971		320.8	296.429	399.8	439.55
302.5	54.4841	464.5	111.91		392.5	0.073668	453.5	56.7666		336	2149.84	394	4370.52		271	322.931	396	731.935		321	302.151	400	441.082
303	55.1467	465	109.397		393	0.069804	454	55.2137		336.2	2184.7	394.2	4438.94		271.2	327.039	396.2	721.808		321.2	307.924	400.2	442.856
303.5	56.2751	465.5	107.479		393.5	0.023098	454.5	54.2301		336.4	2226.05	394.4	4502.24		271.4	331.235	396.4	710.794		321.4	313.767	400.4	444.894
304	56.1159	466	105.09		394	0.044014	455	53.3263		336.6	2271.2	394.6	4558.13		271.6	335.642	396.6	699.175		321.6	319.667	400.6	447.143
304.5	57.1302	466.5	103.232		394.5	0.046056	455.5	52.571		336.8	2319.17	394.8	4603.28		271.8	340.27	396.8	687.23		321.8	325.582	400.8	449.554
305	58.2838	467	100.982		395	0.046386	456	51.6215		337	2371.56	395	4642.14		272	345.191	397	675.06		322	331.473	401	452.143
305.5	59.5942	467.5	98.8553		395.5	0.057561	456.5	50.3819		337.2	2427.53	395.2	4672.9		272.2	350.384	397.2	662.611		322.2	337.336	401.2	454.848
306	60.0322	468	96.8684		396	0.089375	457	49.9764		337.4	2487.52	395.4	4694.51		272.4	355.856	397.4	649.764		322.4	343.272	401.4	457.697
306.5	61.4835	468.5	94.362		396.5	0.087771	457.5	49.365		337.6	2549.5	395.6	4706.83		272.6	361.67	397.6	636.463		322.6	349.2	401.6	460.723
307	62.9017	469	92.2796		397	0.096324	458	49.0575		337.8	2616.19	395.8	4712.78		272.8	367.93	397.8	622.82		322.8	355.151	401.8	463.878
307.5	64.7583	469.5	90.3285		397.5	0.070162	458.5	48.4922		338	2685.8	396	4709.98		273	374.747	398	609.12		323	361.161	402	467.098
308	66.451	470	88.6492		398	0.095796	459	47.7834		338.2	2759.03	396.2	4699.38		273.2	382.007	398.2	595.69		323.2	367.13	402.2	470.379
308.5	68.3223	470.5	86.5378		398.5	0.097978	459.5	47.2403		338.4	2833.68	396.4	4679.6		273.4	389.667	398.4	582.699		323.4	373.057	402.4	473.709
309	69.882	471	84.4868		399	0.099116	460	46.2484		338.6	2911.02	396.6	4651.26		273.6	397.72	398.6	570.202		323.6	378.91	402.6	477.056
309.5	71.7047	471.5	83.0485		399.5	0.106206	460.5	45.1424		338.8	2992.36	396.8	4617.33		273.8	406.16	398.8	558.143		323.8	384.707	402.8	480.38
310	73.2432	472	81.6489		400	0.126083	461	44.5021		339	3074.82	397	4570.57		274	414.973	399	546.395		324	390.463	403	483.648
310.5	75.0712	472.5	79.9022		400.5	0.123212	461.5	43.3742		339.2	3160.09	397.2	4521.33		274.2	424.14	399.2	534.835		324.2	396.133	403.2	486.802
311	77.2596	473	77.9634		401	0.126113	462	42.5292		339.4	3248	397.4	4463.42		274.4	433.655	399.4	523.467		324.4	401.803	403.4	489.862
311.5	78.7154	473.5	75.8004		401.5	0.103845	462.5	41.9315		339.6	3340.54	397.6	4401.64		274.6	443.427	399.6	512.442		324.6	407.42	403.6	492.858
312	80.6244	474	74.0723		402	0.123593	463	41.326		339.8	3433.13	397.8	4334.18		274.8	453.467	399.8	501.916		324.8	412.923	403.8	495.794
312.5	83.0706	474.5	72.3437		402.5	0.10567	463.5	40.637		340	3525.72	398	4261.77		275	463.852	400	491.908		325	418.361	404	498.658
313	85.8138	475	70.7928		403	0.118976	464	40.0744		340.2	3622.22	398.2	4183.19		275.2	474.409	400.2	482.331		325.2	423.779	404.2	501.393
313.5	88.2614	475.5	68.7308		403.5	0.115858	464.5	40.0103		340.4	3719.08	398.4	4100.37		275.4	485.137	400.4	473.062		325.4	429.16	404.4	503.922
314	90.2664	476	67.1441		404	0.087393	465	39.548		340.6	3811.03	398.6	4016.06		275.6	495.906	400.6	464.168		325.6	434.476	404.6	506.268
314.5	93.2904	476.5	65.1095		404.5	0.115732	465.5	39.0775		340.8	3902.82	398.8	3928.12		275.8	506.686	400.8	455.953		325.8	439.733	404.8	508.51
315	96.6456	477	63.6892		405	0.063629	466	38.8663		341	3991.7	399	3838.8		276	517.417	401	448.757		326	444.979	405	510.613
315.5	99.1971	477.5	62.0899		405.5	0.068705	466.5	38.5129		341.2	4078.88	399.2	3748.53		276.2	527.8	401.2	442.657		326.2	450.134	405.2	512.505
316	102.55	478	60.2602		406	0.062911	467	37.9583		341.4	4161.43	399.4	3657.62		276.4	537.832	401.4	437.459		326.4	455.281	405.4	514.139
316.5	105.799	478.5	59.2572		406.5	0.046225	467.5	37.7745		341.6	4241.34	399.6	3566.35		276.6	547.42	401.6	432.891		326.6	460.411	405.6	515.516
317	109.006	479	57.7837		407	0.03274	468	37.2703		341.8	4315.35	399.8	3479.48		276.8	556.539	401.8	428.841		326.8	465.426	405.8	516.614
317.5	111.951	479.5	56.2849		407.5	-0.00035	468.5	36.4017		342	4383.52	400	3392.63		277	565.023	402	425.439		327	470.406	406	517.5
318	115.71	480	54.2855		408	-0.0029	469	36.239		342.2	4446.91	400.2	3304.96		277.2	572.747	402.2	422.952		327.2	475.357	406.2	518.169
318.5	120.807	480.5	53.0987		408.5	0.004366	469.5	35.829		342.4	4501.92	400.4	3218.51		277.4	579.697	402.4	421.475		327.4	480.306	406.4	518.643
319	124.524	481	51.8385		409	-0.01824	470	35.1982		342.6	4550.39	400.6	3134.64		277.6	585.741	402.6	420.862		327.6	485.244	406.6	518.849
319.5	128.579	481.5	50.8403		409.5	0.021924	470.5	34.5383		342.8	4584.53	400.8	3052.13		277.8	590.958	402.8	420.806		327.8	490.154	406.8	518.758
320	132.324	482	50.0997		410	0.000318	471	33.9406		343	4614.3	401	2973.32		278	595.212	403	421.098		328	495.126	407	518.461
320.5	135.982	482.5	48.948		410.5	0.042626	471.5	33.4769		343.2	4632.77	401.2	2896.54		278.2	598.647	403.2	421.676		328.2	500.033	407.2	517.892
321	140.506	483	47.522		411	0.040748	472	33.1276		343.4	4639.25	401.4	2824.45		278.4	600.976	403.4	422.657		328.4	504.898	407.4	517.07
321.5	144.268	483.5	46.6335		411.5	0.023335	472.5	32.9049		343.6	4638.02	401.6	2753.47		278.6	602.116	403.6	424.008		328.6	509.813	407.6	516.008
322	148.591	484	45.8822		412	0.032112	473	32.5465		343.8	4622.58	401.8	2684.71		278.8	602.164	403.8	425.691		328.8	514.724	407.8	514.655
322.5	152.969	484.5	44.8244		412.5	0.083566	473.5	32.2393		344	4599.28	402	2617.67		279	601.123	404	427.534		329	519.589	408	513.032
323	157.12	485	43.8261		413	0.075136	474	31.9938		344.2	4556.85	402.2	2554.87		279.2	599.025	404.2	429.336		329.2	524.429	408.2	511.148
323.5	161.791	485.5	42.8061		413.5	0.09515	474.5	32.0079		344.4	4510.24	402.4	2495.48		279.4	596.085	404.4	431.008		329.4	529.273	408.4	509.057
324	165.914	486	41.6029		414	0.090109	475	31.5633		344.6	4449.94	402.6	2438.25		279.6	592.118	404.6	432.643		329.6	534.095	408.6	506.712
324.5	171.51	486.5	40.3448		414.5	0.062427	475.5	31.2673		344.8	4378.85	402.8	2384.49		279.8	587.225	404.8	434.414		329.8	538.785	408.8	504.177
325	176.564	487	39.3321		415	0.03141	476	30.8704		345	4301.25	403	2333.03		280	581.258	405	436.456		330	543.442	409	501.497
325.5	182.221	487.5	38.3457		415.5	0.037859	476.5	30.3922		345.2	4213.41	403.2	2285.25		280.2	574.474	405.2	438.695		330.2	548.054	409.2	498.669
326	187.759	488	37.3281		416	0.045078	477	29.6643		345.4	4118.82	403.4	2239.48		280.4	567.191	405.4	440.901		330.4	552.618	409.4	495.653
326.5	192.642	488.5	36.2325		416.5	0.021624	477.5	29.0121		345.6	4015.18	403.6	2197.6		280.6	559.335	405.6	442.854		330.6	557.213	409.6	492.445
327	198.787	489	35.5998		417	0.008694	478	28.1721		345.8	3905.65	403.8	2157.59		280.8	550.998	405.8	444.508		330.8	561.888	409.8	489.046
327.5	203.532	489.5	34.9885		417.5	0.00822	478.5	27.611		346	3787.61	404	2118.79		281	542.194	406	445.979		331	566.512	410	485.539
328	207.728	490	34.1007		418	0.003702	479	27.0925		346.2	3665.59	404.2	2080.14		281.2	532.965	406.2	447.382		331.2	571.077	410.2	481.875
328.5	212.729	490.5	33.4418		418.5	0.031133	479.5	27.0748		346.4	3539.93	404.4	2044.88		281.4	523.403	406.4	448.686		331.4	575.594	410.4	478.044
329	219.028	491	32.4212		419	0.047174	480	26.5472		346.6	3409.27	404.6	2013.46		281.6	513.616	406.6	449.728		331.6	580.116	410.6	474.111
329.5	224.756	491.5	31.9164		419.5	0.051505	480.5	25.8883		346.8	3278.65	404.8	1982.38		281.8	503.865	406.8	450.308		331.8	584.537	410.8	470.03
330	228.755	492	31.0001		420	0.066036	481	25.8828		347	3142.48	405	1950.81		282	494.007	407	450.325		332	588.963	411	465.82
330.5	233.966	492.5	30.3179		420.5	0.064754	481.5	25.7882		347.2	3008.02	405.2	1920.98		282.2	484.18	407.2	449.799		332.2	593.462	411.2	461.496
331	239.607	493	29.1347		421	0.035446	482	25.2186		347.4	2878.37	405.4	1893.59		282.4	474.214	407.4	448.737		332.4	597.897	411.4	457.148
331.5	245.026	493.5	28.0845		421.5	0.029124	482.5	25.0489		347.6	2747.42	405.6	1866.13		282.6	464.215	407.6	447.104		332.6	602.213	411.6	452.737
332	251.628	494	26.7682		422	0.026252	483	24.6648		347.8	2617.77	405.8	1841		282.8	454.329	407.8	444.908		332.8	606.546	411.8	448.263
332.5	258.519	494.5	26.0704		422.5	0.010407	483.5	24.0931		348	2491.67	406	1816.24		283	444.51	408	442.292		333	611.01	412	443.775
333	264.632	495	24.7637		423	-0.00793	484	23.4891		348.2	2366.87	406.2	1792.6		283.2	434.86	408.2	439.431		333.2	615.506	412.2	439.243
333.5	269.248	495.5	23.8891		423.5	-0.00462	484.5	23.2451		348.4	2247.12	406.4	1770.03		283.4	425.379	408.4	436.472		333.4	620.033	412.4	434.582
334	274.24	496	23.0514		424	-0.0329	485	22.7656		348.6	2128.35	406.6	1748.02		283.6	415.875	408.6	433.457		333.6	624.761	412.6	429.835
334.5	280.846	496.5	22.2101		424.5	-0.02706	485.5	22.5119		348.8	2015.86	406.8	1727.17		283.8	406.496	408.8	430.395		333.8	629.632	412.8	425.019
335	284.956	497	21.2768		425	-0.0366	486	22.5078		349	1905.19	407	1707.77		284	397.193	409	427.287		334	634.514	413	420.135
335.5	290.436	497.5	20.2899		425.5	-0.0237	486.5	22.2164		349.2	1798.89	407.2	1688.51		284.2	388.157	409.2	424.137		334.2	639.445	413.2	415.244
336	294.367	498	19.5594		426	-0.01934	487	21.9223		349.4	1696.69	407.4	1670.4		284.4	379.251	409.4	420.953		334.4	644.372	413.4	410.37
336.5	297.834	498.5	18.6275		426.5	-0.02336	487.5	21.8869		349.6	1599.07	407.6	1653.11		284.6	370.382	409.6	417.754		334.6	649.314	413.6	405.444
337	301.217	499	18.1589		427	-0.02286	488	21.5587		349.8	1506.29	407.8	1636.02		284.8	361.593	409.8	414.578		334.8	654.31	413.8	400.447
337.5	305.234	499.5	17.5451		427.5	0.000892	488.5	21.3919		350	1417.39	408	1620.1		285	352.828	410	411.509		335	659.348	414	395.488
338	308.149	500	16.7378		428	0.002899	489	21.0539		350.2	1335.12	408.2	1606.13		285.2	343.991	410.2	408.656		335.2	664.464	414.2	390.611
338.5	311.245	500.5	15.9934		428.5	-0.00203	489.5	20.8564		350.4	1258.39	408.4	1590.94		285.4	335.155	410.4	406.022		335.4	669.604	414.4	385.774
339	314.527	501	15.3809		429	-0.00935	490	20.383		350.6	1185.37	408.6	1577.71		285.6	326.31	410.6	403.413		335.6	674.825	414.6	381.012
339.5	319.55	501.5	14.9125		429.5	0.000967	490.5	19.7489		350.8	1116.54	408.8	1563.95		285.8	317.347	410.8	400.619		335.8	680.133	414.8	376.317
340	322.149	502	14.2946		430	0.023969	491	19.267		351	1051.76	409	1549.7		286	308.246	411	397.613		336	685.457	415	371.615
340.5	325.013	502.5	13.9899		430.5	0.055565	491.5	18.8039		351.2	993.046	409.2	1539.61		286.2	299.079	411.2	394.572		336.2	690.873	415.2	366.883
341	328.464	503	13.6506		431	0.06025	492	18.1865		351.4	936.794	409.4	1530.17		286.4	289.807	411.4	391.688		336.4	696.427	415.4	362.205
341.5	332.05	503.5	13.4114		431.5	0.058647	492.5	17.7955		351.6	886.387	409.6	1520.67		286.6	280.489	411.6	389		336.6	701.992	415.6	357.599
342	334.495	504	13.0543		432	0.035373	493	17.34		351.8	838.532	409.8	1512.49		286.8	271.212	411.8	386.408		336.8	707.552	415.8	353.031
342.5	338.31	504.5	12.8084		432.5	0.026908	493.5	16.6994		352	794.432	410	1504.64		287	261.985	412	383.786		337	713.172	416	348.47
343	342.534	505	12.5333		433	0.034747	494	16.2029		352.2	753.456	410.2	1498.58		287.2	252.797	412.2	381.101		337.2	718.821	416.2	343.986
343.5	346.899	505.5	12.1718		433.5	0.024908	494.5	15.7213		352.4	715.622	410.4	1494.8		287.4	243.6	412.4	378.399		337.4	724.261	416.4	339.584
344	350.073	506	11.9331		434	0.002318	495	15.3008		352.6	682.026	410.6	1492.34		287.6	234.463	412.6	375.722		337.6	729.526	416.6	335.279
344.5	353.381	506.5	11.9138		434.5	-0.0025	495.5	14.9073		352.8	649.123	410.8	1489.63		287.8	225.403	412.8	373.029		337.8	734.59	416.8	331.049
345	357.784	507	11.7395		435	-0.01295	496	14.6403		353	620.828	411	1488.88		288	216.439	413	370.25		338	739.45	417	326.874
345.5	361.55	507.5	11.1522		435.5	0.00341	496.5	14.0767		353.2	594.127	411.2	1488.13		288.2	207.607	413.2	367.458		338.2	744.201	417.2	322.76
346	367.327	508	10.7717		436	0.005994	497	13.6953		353.4	569.15	411.4	1488.57		288.4	198.967	413.4	364.804		338.4	748.85	417.4	318.719
346.5	372.813	508.5	10.5126		436.5	0.002276	497.5	13.2329		353.6	545.621	411.6	1488.89		288.6	190.484	413.6	362.299		338.6	753.367	417.6	314.784
347	377.202	509	10.3375		437	0.036178	498	12.9432		353.8	523.708	411.8	1490.77		288.8	182.203	413.8	359.731		338.8	757.644	417.8	310.923
347.5	380.233	509.5	10.0236		437.5	0.025031	498.5	12.5615		354	503.851	412	1492.16		289	174.168	414	356.803		339	761.687	418	307.132
348	383.303	510	9.72943		438	0.03709	499	12.1428		354.2	484.324	412.2	1494.45		289.2	166.394	414.2	353.444		339.2	765.497	418.2	303.36
348.5	386.826	510.5	9.4554		438.5	0.030648	499.5	11.8969		354.4	466.214	412.4	1497.13		289.4	158.963	414.4	349.887		339.4	769.125	418.4	299.579
349	390.645	511	8.95713		439	0.034552	500	11.5938		354.6	448.945	412.6	1500.67		289.6	151.868	414.6	346.507		339.6	772.656	418.6	295.89
349.5	394.189	511.5	8.85887		439.5	0.018381	500.5	11.467		354.8	433.506	412.8	1507.64		289.8	145.112	414.8	343.501		339.8	776.117	418.8	292.361
350	396.603	512	8.62191		440	0.026581	501	11.1109		355	418.434	413	1512.75		290	138.759	415	340.691		340	779.412	419	288.932
350.5	395.667	512.5	8.63107		440.5	-0.00035	501.5	10.9339		355.2	403.054	413.2	1519.22		290.2	132.773	415.2	337.643		340.2	782.427	419.2	285.559
351	396.577	513	8.37556		441	0.032206	502	10.7382		355.4	388.643	413.4	1526.12		290.4	127.131	415.4	334.045		340.4	785.182	419.4	282.235
351.5	397.771	513.5	8.47134		441.5	0.028951	502.5	10.5493		355.6	374.488	413.6	1531.06		290.6	121.82	415.6	329.928		340.6	787.727	419.6	278.982
352	399.481	514	8.27932		442	0.024165	503	10.3296		355.8	360.684	413.8	1537.79		290.8	116.827	415.8	325.608		340.8	790.122	419.8	275.804
352.5	399.405	514.5	8.11219		442.5	0.046791	503.5	10.2893		356	346.968	414	1544.22		291	112.144	416	321.406		341	792.404	420	272.723
353	398.396	515	7.92832		443	0.066491	504	10.1713		356.2	334.018	414.2	1550.05		291.2	107.78	416.2	317.472		341.2	794.619	420.2	269.75
353.5	396.428	515.5	7.89173		443.5	0.03435	504.5	9.66633		356.4	321.375	414.4	1556.95		291.4	103.76	416.4	313.761		341.4	796.713	420.4	266.807
354	393.426	516	7.52553		444	0.034281	505	9.41816		356.6	308.614	414.6	1562.28		291.6	100.08	416.6	310.088		341.6	798.82	420.6	263.944
354.5	391.382	516.5	7.60162		444.5	0.048434	505.5	9.25642		356.8	296.33	414.8	1567.1		291.8	96.6939	416.8	306.246		341.8	800.977	420.8	261.217
355	390.076	517	7.3748		445	0.042463	506	9.09415		357	284.188	415	1571.75		292	93.5823	417	302.146		342	803.18	421	258.611
355.5	386.418	517.5	7.31282		445.5	0.026795	506.5	8.92334		357.2	272.848	415.2	1575.24		292.2	90.7521	417.2	297.891		342.2	805.365	421.2	256.138
356	382.433	518	7.06102		446	0.004765	507	8.93875		357.4	262.208	415.4	1577.42		292.4	88.2159	417.4	293.742		342.4	807.548	421.4	253.783
356.5	377.22	518.5	6.93555		446.5	-0.00535	507.5	8.86802		357.6	251.998	415.6	1579.1		292.6	85.8981	417.6	289.973		342.6	809.783	421.6	251.537
357	372.694	519	6.92606		447	-0.01174	508	8.70309		357.8	241.902	415.8	1582.14		292.8	83.8146	417.8	286.658		342.8	812.069	421.8	249.381
357.5	367.818	519.5	6.91176		447.5	-0.00583	508.5	8.48706		358	232.441	416	1583.87		293	81.937	418	283.558		343	814.514	422	247.353
358	362.657	520	6.88848		448	-0.00427	509	8.54641		358.2	223.021	416.2	1584.23		293.2	80.2316	418.2	280.261		343.2	817.089	422.2	245.452
358.5	359.466	520.5	6.71768		448.5	-0.02043	509.5	8.56769		358.4	214.226	416.4	1584.5		293.4	78.7171	418.4	276.511		343.4	819.687	422.4	243.619
359	354.999	521	6.74939		449	-0.00846	510	8.55475		358.6	205.66	416.6	1583.83		293.6	77.3984	418.6	272.411		343.6	822.256	422.6	241.811
359.5	350.117	521.5	6.72354		449.5	-0.02657	510.5	8.52148		358.8	197.492	416.8	1582.88		293.8	76.2209	418.8	268.333		343.8	824.848	422.8	240.045
360	344.771	522	6.52694		450	-0.0236	511	8.46956		359	189.681	417	1580.37		294	75.1701	419	264.562		344	827.464	423	238.335
360.5	335.583	522.5	6.547		450.5	-0.01219	511.5	8.36975		359.2	181.826	417.2	1575.06		294.2	74.2493	419.2	261.094		344.2	830.187	423.2	236.672
361	330.515	523	6.34457		451	-0.02528	512	8.36035		359.4	174.581	417.4	1570.38		294.4	73.4834	419.4	257.641		344.4	832.958	423.4	235.058
361.5	326.479	523.5	6.24159		451.5	-0.02025	512.5	8.42733		359.6	167.511	417.6	1566.11		294.6	72.8562	419.6	253.87		344.6	835.694	423.6	233.509
362	321.335	524	5.9216		452	-0.03359	513	8.40227		359.8	161.058	417.8	1560.28		294.8	72.3608	419.8	249.669		344.8	838.438	423.8	232.001
362.5	316.955	524.5	5.86698		452.5	-0.02281	513.5	8.46743		360	155.031	418	1554.83		295	72.0104	420	245.201		345	841.251	424	230.519
363	312.155	525	5.81819		453	-0.03164	514	8.35741		360.2	146.018	418.2	1547.9		295.2	71.813	420.2	240.725		345.2	844.079	424.2	229.084
363.5	307.1	525.5	5.45092		453.5	-0.04108	514.5	8.55045		360.4	142.153	418.4	1538.59		295.4	71.7104	420.4	236.454		345.4	846.806	424.4	227.69
364	302.889	526	5.5527		454	-0.03809	515	8.45897		360.6	137.733	418.6	1528.91		295.6	71.7251	420.6	232.443		345.6	849.463	424.6	226.294
364.5	297.826	526.5	5.37941		454.5	-0.01304	515.5	8.38892		360.8	133.153	418.8	1518.58		295.8	71.8255	420.8	228.655		345.8	852.094	424.8	224.877
365	291.84	527	5.51946		455	-0.0012	516	8.28133		361	128.898	419	1506.94		296	72.0043	421	224.986		346	854.741	425	223.453
365.5	286.5	527.5	5.50322		455.5	-0.01433	516.5	8.3859		361.2	124.214	419.2	1493.77		296.2	72.2578	421.2	221.341		346.2	857.261	425.2	222.021
366	280.268	528	5.56164		456	-0.00179	517	8.08038		361.4	119.578	419.4	1480.26		296.4	72.5814	421.4	217.663		346.4	859.718	425.4	220.581
366.5	274.585	528.5	5.43621		456.5	0.017223	517.5	7.95601		361.6	115.406	419.6	1467.79		296.6	72.988	421.6	213.981		346.6	861.96	425.6	219.157
367	268.392	529	5.41464		457	0.016365	518	7.73483		361.8	111.422	419.8	1454.23		296.8	73.4391	421.8	210.362		346.8	863.87	425.8	217.682
367.5	261.652	529.5	5.3726		457.5	0.03699	518.5	7.55271		362	107.921	420	1440.19		297	73.8931	422	206.899		347	865.625	426	216.208
368	254.348	530	5.28606		458	0.034232	519	7.41281		362.2	104.578	420.2	1423.17		297.2	74.3736	422.2	203.64		347.2	867.26	426.2	214.736
368.5	246.321	530.5	5.41848		458.5	0.035085	519.5	7.44118		362.4	101.266	420.4	1407.85		297.4	74.908	422.4	200.559		347.4	869.626	426.4	213.275
369	237.93	531	5.36604		459	0.016012	520	7.52023		362.6	97.9523	420.6	1391.41		297.6	75.502	422.6	197.52		347.6	872.24	426.6	211.808
369.5	230.496	531.5	5.22177		459.5	0.016155	520.5	7.3202		362.8	94.8182	420.8	1374.43		297.8	76.1459	422.8	194.38		347.8	874.625	426.8	210.375
370	222.619	532	5.17331		460	0.020936	521	7.28081		363	91.9596	421	1356.44		298	76.8288	423	191.07		348	876.815	427	208.963
370.5	214.543	532.5	5.29696		460.5	0.037966	521.5	7.38007		363.2	89.4373	421.2	1336.95		298.2	77.5604	423.2	187.674		348.2	878.823	427.2	207.542
371	205.83	533	5.18508		461	0.053422	522	7.18972		363.4	87.341	421.4	1318.02		298.4	78.3087	423.4	184.337		348.4	880.649	427.4	206.118
371.5	197.939	533.5	5.07089		461.5	0.057937	522.5	7.24131		363.6	85.3976	421.6	1300.01		298.6	79.0546	423.6	181.215		348.6	882.325	427.6	204.753
372	190.002	534	5.12571		462	0.052612	523	7.17986		363.8	83.3186	421.8	1279.58		298.8	79.8109	423.8	178.349		348.8	883.741	427.8	203.405
372.5	182.236	534.5	4.83117		462.5	0.054127	523.5	6.91806		364	81.9423	422	1257.43		299	80.5827	424	175.635		349	884.883	428	202.094
373	174.65	535	4.62354		463	0.052681	524	6.71328		364.2	80.6506	422.2	1236.08		299.2	81.3586	424.2	172.9		349.2	885.779	428.2	200.803
373.5	168.747	535.5	4.77918		463.5	0.063296	524.5	6.64625		364.4	79.3157	422.4	1213.78		299.4	82.1267	424.4	170.066		349.4	886.495	428.4	199.528
374	162.231	536	4.54108		464	0.061863	525	6.62545		364.6	78.2313	422.6	1190.97		299.6	82.8777	424.6	167.223		349.6	886.987	428.6	198.246
374.5	156.453	536.5	4.28165		464.5	0.057114	525.5	6.47532		364.8	77.2725	422.8	1169.74		299.8	83.5923	424.8	164.552		349.8	887.193	428.8	196.942
375	151.12	537	4.19627		465	0.048577	526	6.51769		365	76.3039	423	1148.9		300	84.277	425	162.16		350	887.28	429	195.635
375.5	147.171	537.5	4.08661		465.5	0.033331	526.5	6.6136		365.2	75.1262	423.2	1127.51		300.2	84.949	425.2	160.019		350.2	887.101	429.2	194.311
376	143.723	538	3.96029		466	0.020802	527	6.4504		365.4	74.1003	423.4	1106.1		300.4	85.6519	425.4	157.987		350.4	886.652	429.4	192.941
376.5	141.838	538.5	3.75441		466.5	0.025437	527.5	6.51293		365.6	73.4675	423.6	1083.48		300.6	86.3636	425.6	155.932		350.6	886.026	429.6	191.592
377	140.286	539	3.62811		467	0.027939	528	6.51481		365.8	72.8786	423.8	1060.95		300.8	87.0526	425.8	153.832		350.8	885.107	429.8	190.213
377.5	140.225	539.5	3.32127		467.5	0.024049	528.5	6.40359		366	72.115	424	1039.42		301	87.7175	426	151.779		351	883.859	430	188.824
378	140.707	540	3.32253		468	0.035332	529	6.23983		366.2	71.5085	424.2	1017.82		301.2	88.4034	426.2	149.871		351.2	882.291	430.2	187.421
378.5	141.767	540.5	3.3218		468.5	0.029494	529.5	6.28389		366.4	70.6824	424.4	995.9		301.4	89.131	426.4	148.113		351.4	880.423	430.4	186.06
379	143.634	541	3.18013		469	0.034651	530	6.06118		366.6	69.7164	424.6	975.602		301.6	89.8739	426.6	146.454		351.6	878.384	430.6	184.71
379.5	144.874	541.5	3.17369		469.5	0.015572	530.5	5.97356		366.8	68.6911	424.8	953.812		301.8	90.6404	426.8	144.849		351.8	875.988	430.8	183.378
380	147.089	542	3.05064		470	0.014611	531	6.07316		367	67.6735	425	931.461		302	91.3856	427	143.297		352	873.235	431	182.056
380.5	148.206	542.5	3.03801		470.5	0.031958	531.5	6.02239		367.2	66.4836	425.2	911.339		302.2	92.1026	427.2	141.806		352.2	870.14	431.2	180.755
381	149.442	543	2.93351		471	0.023843	532	6.01446		367.4	65.3147	425.4	891.149		302.4	92.7636	427.4	140.379		352.4	866.647	431.4	179.381
381.5	151.026	543.5	2.75867		471.5	0.020582	532.5	6.14693		367.6	64.0375	425.6	871.094		302.6	93.4056	427.6	139.007		352.6	862.764	431.6	177.987
382	151.072	544	2.58565		472	0.00326	533	6.31494		367.8	62.73	425.8	850.346		302.8	94.0228	427.8	137.673		352.8	858.482	431.8	176.56
382.5	151.418	544.5	2.69546		472.5	0.013561	533.5	6.30897		368	61.0652	426	830.869		303	94.6381	428	136.366		353	853.866	432	175.129
383	151.228	545	2.67227		473	0.005412	534	6.7516		368.2	59.6014	426.2	812.328		303.2	95.2229	428.2	135.084		353.2	848.781	432.2	173.658
383.5	150.902	545.5	2.64195		473.5	0.013853	534.5	6.75742		368.4	58.1834	426.4	794.08		303.4	95.8064	428.4	133.823		353.4	843.155	432.4	172.164
384	149.943	546	2.68707		474	0.021002	535	6.58946		368.6	56.4256	426.6	776.257		303.6	96.3561	428.6	132.57		353.6	836.949	432.6	170.682
384.5	148.617	546.5	2.67254		474.5	0.027556	535.5	6.71842		368.8	54.7653	426.8	758.784		303.8	96.9089	428.8	131.302		353.8	830.192	432.8	169.178
385	146.807	547	2.57941		475	0.008845	536	6.67457		369	52.8596	427	742.802		304	97.5358	429	130.031		354	823.067	433	167.668
385.5	144.201	547.5	2.60042		475.5	0.013389	536.5	6.62851		369.2	50.8077	427.2	726.759		304.2	98.208	429.2	128.796		354.2	815.609	433.2	166.172
386	141.063	548	2.60777		476	0.010737	537	6.67875		369.4	49.1205	427.4	709.918		304.4	98.9298	429.4	127.629		354.4	807.705	433.4	164.675
386.5	138.093	548.5	2.62642		476.5	0.010246	537.5	6.63479		369.6	47.2819	427.6	694.104		304.6	99.6698	429.6	126.518		354.6	799.319	433.6	163.164
387	133.908	549	2.59165		477	0.001371	538	6.42724		369.8	45.6269	427.8	679.927		304.8	100.456	429.8	125.45		354.8	790.461	433.8	161.645
387.5	129.675	549.5	2.52151		477.5	-0.00493	538.5	6.36482		370	43.9483	428	666.708		305	101.286	430	124.435		355	781.183	434	160.135
388	125.033	550	2.51449		478	0.015836	539	6.35169		370.2	42.5441	428.2	652.163		305.2	102.196	430.2	123.477		355.2	771.581	434.2	158.612
388.5	120.171	550.5	2.37442		478.5	0.040193	539.5	6.15556		370.4	41.3055	428.4	638.502		305.4	103.163	430.4	122.547		355.4	761.643	434.4	157.052
389	114.272	551	2.43018		479	0.056321	540	6.06695		370.6	40.1451	428.6	626.195		305.6	104.184	430.6	121.574		355.6	751.375	434.6	155.497
389.5	108.532	551.5	2.39847		479.5	0.042404	540.5	5.32708		370.8	39.3691	428.8	614.033		305.8	105.238	430.8	120.496		355.8	740.698	434.8	153.932
390	102.427	552	2.47806		480	0.037806	541	5.19504		371	38.9489	429	601.992		306	106.337	431	119.326		356	729.641	435	152.335
390.5	96.6823	552.5	2.4666		480.5	0.039699	541.5	4.91632		371.2	39.0259	429.2	590.47		306.2	107.455	431.2	118.15		356.2	718.305	435.2	150.755
391	90.8607	553	2.32466		481	0.031308	542	4.90425		371.4	38.9774	429.4	579.551		306.4	108.668	431.4	117.064		356.4	706.863	435.4	149.155
391.5	84.9696	553.5	2.24814		481.5	0.035959	542.5	4.99171		371.6	39.672	429.6	569.044		306.6	109.963	431.6	116.09		356.6	695.399	435.6	147.58
392	78.8378	554	2.21478		482	0.040845	543	5.02831		371.8	40.6379	429.8	559.259		306.8	111.356	431.8	115.137		356.8	683.902	435.8	145.974
392.5	72.7886	554.5	2.12447		482.5	0.035899	543.5	4.94636		372	41.684	430	550.011		307	112.872	432	114.215		357	672.417	436	144.399
393	67.1744	555	1.95909		483	0.017344	544	4.80744		372.2	43.5718	430.2	541.148		307.2	114.499	432.2	113.107		357.2	660.994	436.2	142.824
393.5	61.7318	555.5	1.89246		483.5	0.008324	544.5	4.75183		372.4	45.6296	430.4	532.756		307.4	116.235	432.4	111.891		357.4	649.763	436.4	141.234
394	56.8556	556	1.79679		484	0.035172	545	4.57119		372.6	48.1186	430.6	524.704		307.6	118.103	432.6	110.694		357.6	638.798	436.6	139.625
394.5	52.1232	556.5	1.84162		484.5	0.040124	545.5	4.61385		372.8	50.8994	430.8	516.915		307.8	120.072	432.8	109.584		357.8	628.106	436.8	138.013
395	47.5801	557	1.77892		485	0.044135	546	4.55725		373	53.9991	431	509.8		308	122.182	433	108.558		358	617.751	437	136.418
395.5	43.4614	557.5	1.65603		485.5	0.040953	546.5	4.33003		373.2	57.0391	431.2	502.869		308.2	124.394	433.2	107.569		358.2	607.727	437.2	134.848
396	39.1723	558	1.64977		486	0.024714	547	4.18583		373.4	60.688	431.4	495.696		308.4	126.738	433.4	106.566		358.4	597.942	437.4	133.281
396.5	35.6239	558.5	1.70175		486.5	0.028888	547.5	4.09873		373.6	64.2932	431.6	489.691		308.6	129.176	433.6	105.535		358.6	588.627	437.6	131.736
397	32.5582	559	1.74367		487	0.021878	548	4.00309		373.8	67.8779	431.8	483.284		308.8	131.669	433.8	104.533		358.8	579.834	437.8	130.182
397.5	29.5978	559.5	1.72974		487.5	0.018253	548.5	3.86697		374	71.3865	432	477.721		309	134.24	434	103.643		359	571.505	438	128.611
398	27.027	560	1.67514		488	0.031613	549	3.80903		374.2	74.6302	432.2	471.544		309.2	136.922	434.2	102.904		359.2	563.551	438.2	127.042
398.5	24.3551	560.5	1.54756		488.5	0.019412	549.5	3.823		374.4	77.6563	432.4	466.965		309.4	139.67	434.4	102.265		359.4	556.017	438.4	125.484
399	21.9816	561	1.62163		489	0.009911	550	3.81742		374.6	80.7717	432.6	462.152		309.6	142.514	434.6	101.609		359.6	549.045	438.6	123.953
399.5	19.7528	561.5	1.64004		489.5	0.023961	550.5	3.7895		374.8	83.3323	432.8	457.033		309.8	145.48	434.8	100.809		359.8	542.689	438.8	122.448
400	17.6182	562	1.61646		490	0.036637	551	3.78228		375	86.0209	433	451.966		310	148.487	435	99.826		360	536.906	439	120.967
400.5	15.9883	562.5	1.49113		490.5	0.040021	551.5	3.77174		375.2	87.7466	433.2	446.643		310.2	151.535	435.2	98.718		360.2	531.634	439.2	119.544
401	14.1236	563	1.44467		491	0.044766	552	3.82892		375.4	88.3869	433.4	442.246		310.4	154.648	435.4	97.6174		360.4	526.749	439.4	118.113
401.5	12.5575	563.5	1.38333		491.5	0.054149	552.5	3.73739		375.6	88.5177	433.6	438.573		310.6	157.792	435.6	96.6066		360.6	522.23	439.6	116.721
402	11.2107	564	1.45247		492	0.041319	553	3.67446		375.8	88.466	433.8	435.044		310.8	160.972	435.8	95.6631		360.8	518.061	439.8	115.375
402.5	10.0714	564.5	1.39779		492.5	0.027955	553.5	3.64998		376	87.4108	434	431.511		311	164.146	436	94.6972		361	514.244	440	114.063
403	8.81115	565	1.41076		493	0.03624	554	3.45613		376.2	85.1385	434.2	428.097		311.2	167.291	436.2	93.6468		361.2	510.683	440.2	112.782
403.5	7.8016	565.5	1.38561		493.5	0.049534	554.5	3.38059		376.4	82.8268	434.4	424.698		311.4	170.375	436.4	92.5247		361.4	507.286	440.4	111.539
404	7.02153	566	1.34454		494	0.033963	555	3.39704		376.6	79.4402	434.6	421.713		311.6	173.407	436.6	91.3877		361.6	503.947	440.6	110.286
404.5	6.23738	566.5	1.40983		494.5	0.009527	555.5	3.44573		376.8	75.9951	434.8	419.031		311.8	176.4	436.8	90.2781		361.8	500.62	440.8	109.034
405	5.4492	567	1.37726		495	0.019559	556	3.36311		377	72.042	435	416.11		312	179.357	437	89.2252		362	497.292	441	107.75
405.5	4.95737	567.5	1.3937		495.5	0.019206	556.5	3.35815		377.2	67.8444	435.2	413.18		312.2	182.263	437.2	88.2468		362.2	494.066	441.2	106.525
406	4.42056	568	1.29361		496	0.023301	557	3.30423		377.4	63.186	435.4	410.705		312.4	185.04	437.4	87.3449		362.4	490.675	441.4	105.263
406.5	3.96096	568.5	1.2517		496.5	0.03822	557.5	3.3411		377.6	58.9295	435.6	408.044		312.6	187.67	437.6	86.4827		362.6	487.111	441.6	104.022
407	3.44628	569	1.13916		497	0.032385	558	3.34034		377.8	54.4521	435.8	405.674		312.8	190.16	437.8	85.602		362.8	483.405	441.8	102.835
407.5	3.1087	569.5	1.10854		497.5	0.0227	558.5	3.27041		378	49.6962	436	403.423		313	192.543	438	84.638		363	479.643	442	101.687
408	2.7514	570	1.06848		498	0.004449	559	3.2343		378.2	44.9897	436.2	401.15		313.2	194.827	438.2	83.578		363.2	475.738	442.2	100.545
408.5	2.40829	570.5	0.881223		498.5	0.02077	559.5	3.22282		378.4	40.633	436.4	398.274		313.4	196.963	438.4	82.5121		363.4	471.595	442.4	99.4212
409	2.1273	571	0.746691		499	0.004487	560	3.16657		378.6	36.2454	436.6	395.79		313.6	198.946	438.6	81.5763		363.6	467.109	442.6	98.3275
409.5	1.90398	571.5	0.639992		499.5	-0.00079	560.5	3.04642		378.8	32.0886	436.8	393.755		313.8	200.773	438.8	80.8084		363.8	462.287	442.8	97.2587
410	1.68904	572	0.657438		500	-0.01814	561	2.97656		379	27.8854	437	391.942		314	202.335	439	80.083		364	457.08	443	96.164
410.5	1.37838	572.5	0.689057		500.5	-0.04453	561.5	2.80295		379.2	23.9911	437.2	389.919		314.2	203.83	439.2	79.1948		364.2	451.607	443.2	95.1053
411	1.15406	573	0.731864		501	-0.03763	562	2.86173		379.4	19.9257	437.4	387.574		314.4	205.199	439.4	78.0302		364.4	445.841	443.4	94.0633
411.5	1.01586	573.5	0.821642		501.5	-0.03732	562.5	2.91555		379.6	16.4917	437.6	386.248		314.6	206.467	439.6	76.6304		364.6	439.743	443.6	92.9969
412	0.887121	574	0.80867		502	-0.05005	563	2.77803		379.8	13.9828	437.8	384.592		314.8	207.616	439.8	75.1758		364.8	433.271	443.8	91.9718
412.5	0.873243	574.5	0.923417		502.5	-0.02493	563.5	2.64266		380	11.4479	438	382.763		315	208.642	440	73.8658		365	426.528	444	90.9544
413	0.767492	575	0.891834		503	-0.00822	564	2.50925		380.2	9.39203	438.2	381.466		315.2	209.584	440.2	72.7778		365.2	419.562	444.2	89.9582
413.5	0.7449	575.5	1.04602		503.5	0.009146	564.5	2.51102		380.4	7.61439	438.4	379.748		315.4	210.474	440.4	71.8259		365.4	412.4	444.4	88.9992
414	0.745867	576	1.07251		504	-0.02099	565	2.48607		380.6	6.77095	438.6	378.085		315.6	211.242	440.6	70.8715		365.6	405.035	444.6	88.0557
414.5	1.13406	576.5	0.931387		504.5	-0.02467	565.5	2.49804		380.8	6.02455	438.8	375.971		315.8	211.995	440.8	69.8336		365.8	397.513	444.8	87.1821
415	2.64791	577	0.815871		505	-0.0237	566	2.48795		381	5.36614	439	374.384		316	212.688	441	68.7078		366	389.842	445	86.3207
415.5	6.89971	577.5	0.847398		505.5	-0.03402	566.5	2.33072		381.2	5.37272	439.2	372.659		316.2	213.336	441.2	67.5499		366.2	382.037	445.2	85.5164
416	13.5201	578	0.842901		506	-0.02022	567	2.26957		381.4	5.21679	439.4	371.019		316.4	213.924	441.4	66.4453		366.4	374.067	445.4	84.7333
416.5	20.4932	578.5	0.767875		506.5	-0.03949	567.5	2.33421		381.6	5.1562	439.6	369.241		316.6	214.518	441.6	65.4535		366.6	365.976	445.6	83.9257
417	25.5714	579	0.803507		507	-0.02926	568	2.23474		381.8	5.18694	439.8	367.655		316.8	215.159	441.8	64.5857		366.8	357.728	445.8	83.1498
417.5	28.1071	579.5	0.715473		507.5	-0.03153	568.5	2.29047		382	5.02929	440	365.957		317	215.805	442	63.7847		367	349.428	446	82.4
418	28.4176	580	0.655933		508	-0.03491	569	2.27046		382.2	4.73636	440.2	364.364		317.2	216.494	442.2	62.9644		367.2	341.044	446.2	81.6699
418.5	28.0161	580.5	0.691467		508.5	-0.01894	569.5	2.17197		382.4	4.52339	440.4	362.808		317.4	217.198	442.4	62.0623		367.4	332.693	446.4	80.938
419	27.1857	581	0.657422		509	-0.0171	570	2.16532		382.6	4.40573	440.6	361.124		317.6	217.945	442.6	61.0714		367.6	324.346	446.6	80.2095
419.5	24.8925	581.5	0.624167		509.5	0.005538	570.5	2.2077		382.8	4.18584	440.8	359.715		317.8	218.753	442.8	60.0523		367.8	316.034	446.8	79.4985
420	19.9166	582	0.579607		510	-0.01525	571	2.17985		383	3.91766	441	358.653		318	219.694	443	59.0948		368	307.791	447	78.7715
420.5	13.3562	582.5	0.667131		510.5	-0.0205	571.5	2.0816		383.2	3.65147	441.2	356.703		318.2	220.806	443.2	58.2496		368.2	299.665	447.2	78.0595
421	6.99736	583	0.722128		511	-0.03805	572	2.23719		383.4	3.3475	441.4	354.285		318.4	222.008	443.4	57.4884		368.4	291.676	447.4	77.3684
421.5	2.67985	583.5	0.799459		511.5	-0.03776	572.5	2.20656		383.6	3.07541	441.6	352.903		318.6	223.323	443.6	56.7373		368.6	283.884	447.6	76.6729
422	0.737276	584	0.80257		512	-0.0666	573	2.15984		383.8	2.88651	441.8	351.545		318.8	224.751	443.8	55.9075		368.8	276.215	447.8	75.9821
422.5	0.22894	584.5	0.911668		512.5	-0.05497	573.5	2.19756		384	2.70103	442	349.993		319	226.307	444	54.9628		369	268.674	448	75.2845
423	0.160004	585	1.07248		513	-0.0781	574	2.22783		384.2	2.48022	442.2	348.094		319.2	228.041	444.2	53.9261		369.2	261.283	448.2	74.598
423.5	0.181941	585.5	1.03492		513.5	-0.07945	574.5	2.15509		384.4	2.28758	442.4	345.712		319.4	229.902	444.4	52.8553		369.4	254.083	448.4	73.9219
424	0.203692	586	1.10047		514	-0.08036	575	2.1649		384.6	2.13723	442.6	343.357		319.6	231.901	444.6	51.8266		369.6	247.145	448.6	73.2376
424.5	0.199564	586.5	1.09076		514.5	-0.05408	575.5	2.257		384.8	1.99817	442.8	341.163		319.8	234.124	444.8	50.9013		369.8	240.432	448.8	72.5609
425	0.183571	587	0.960458		515	-0.01247	576	2.24343		385	1.8376	443	338.965		320	236.52	445	50.0857		370	234.005	449	71.9021
425.5	0.146522	587.5	0.897843		515.5	-0.00362	576.5	2.23345		385.2	1.69997	443.2	337.113		320.2	239.066	445.2	49.3293		370.2	227.875	449.2	71.2763
426	0.136746	588	0.853213		516	0.023323	577	2.22113		385.4	1.57822	443.4	335.088		320.4	241.845	445.4	48.5623		370.4	222.02	449.4	70.664
426.5	0.0694442	588.5	0.731043		516.5	0.041422	577.5	2.07705		385.6	1.46245	443.6	333.265		320.6	244.804	445.6	47.7684		370.6	216.437	449.6	70.0489
427	0.069488	589	0.683534		517	0.057562	578	1.97426		385.8	1.37685	443.8	330.908		320.8	247.965	445.8	46.9518		370.8	211.134	449.8	69.452
427.5	0.037648	589.5	0.651181		517.5	0.063983	578.5	1.92235		386	1.28089	444	328.628		321	251.34	446	46.1443		371	206.133	450	68.857
428	-0.0163112	590	0.493864		518	0.05961	579	1.84583		386.2	1.21673	444.2	326.147		321.2	255.002	446.2	45.3881		371.2	201.372	450.2	68.2641
428.5	-0.0419554	590.5	0.499921		518.5	0.065471	579.5	1.76523		386.4	1.14388	444.4	323.578		321.4	258.937	446.4	44.7232		371.4	196.883	450.4	67.6644
429	-0.0386039	591	0.480788		519	0.043384	580	1.63141		386.6	1.04531	444.6	320.862		321.6	263.151	446.6	44.1464		371.6	192.681	450.6	67.089
429.5	-0.0103243	591.5	0.452306		519.5	0.059334	580.5	1.62295		386.8	0.951687	444.8	318.645		321.8	267.638	446.8	43.6233		371.8	188.742	450.8	66.5291
430	0.00116877	592	0.419178		520	0.03925	581	1.54744		387	0.859278	445	316.491		322	272.428	447	43.1012		372	185.052	451	65.9554
430.5	-0.0214947	592.5	0.42802		520.5	0.035475	581.5	1.61427		387.2	0.778771	445.2	313.274		322.2	277.482	447.2	42.5383		372.2	181.631	451.2	65.3769
431	-0.0214341	593	0.403581		521	0.028974	582	1.64548		387.4	0.702045	445.4	310.61		322.4	282.804	447.4	41.9206		372.4	178.422	451.4	64.7956
431.5	-0.0221784	593.5	0.337966		521.5	0.015585	582.5	1.6406		387.6	0.687762	445.6	308.241		322.6	288.372	447.6	41.2935		372.6	175.456	451.6	64.219
432	-0.00908301	594	0.4272		522	0.038372	583	1.58417		387.8	0.64374	445.8	306.391		322.8	294.21	447.8	40.7518		372.8	172.727	451.8	63.6551
432.5	-0.0210401	594.5	0.287711		522.5	0.033994	583.5	1.47354		388	0.593328	446	303.088		323	300.32	448	40.3645		373	170.235	452	63.1192
433	0.0416504	595	0.293067		523	0.067373	584	1.58885		388.2	0.532251	446.2	299.885		323.2	306.668	448.2	40.0865		373.2	167.965	452.2	62.5904
433.5	0.0466715	595.5	0.237361		523.5	0.053638	584.5	1.51158		388.4	0.482059	446.4	297.271		323.4	313.17	448.4	39.8089		373.4	165.9	452.4	62.0621
434	0.0243597	596	0.139277		524	0.044166	585	1.56115		388.6	0.452749	446.6	294.832		323.6	319.867	448.6	39.4269		373.6	164.012	452.6	61.5303
434.5	0.00116212	596.5	0.186584		524.5	0.044361	585.5	1.41066		388.8	0.451475	446.8	292.769		323.8	326.74	448.8	38.9045		373.8	162.284	452.8	60.9953
435	-0.0285375	597	0.128731		525	0.037957	586	1.37988		389	0.405615	447	290.413		324	333.782	449	38.2874		374	160.714	453	60.4464
435.5	-0.01866	597.5	0.249374		525.5	0.027716	586.5	1.40996		389.2	0.382593	447.2	287.29		324.2	340.87	449.2	37.6785		374.2	159.372	453.2	59.9062
436	-0.0377848	598	0.234969		526	-0.00024	587	1.44421		389.4	0.37533	447.4	284.203		324.4	348.047	449.4	37.1636		374.4	158.272	453.4	59.3694
436.5	-0.0364964	598.5	0.220873		526.5	0.016342	587.5	1.45198		389.6	0.355509	447.6	281.244		324.6	355.242	449.6	36.7675		374.6	157.403	453.6	58.8169
437	-0.0424226	599	0.225472		527	-0.02737	588	1.3121		389.8	0.336966	447.8	278.779		324.8	362.501	449.8	36.4398		374.8	156.773	453.8	58.2717
437.5	-0.0509514	599.5	0.240407		527.5	-0.04814	588.5	1.25182		390	0.328976	448	275.482		325	369.791	450	36.1083		375	156.373	454	57.7314
438	-0.0618279	600	0.31353		528	-0.0485	589	1.23559		390.2	0.314831	448.2	272.526		325.2	377.068	450.2	35.722		375.2	156.193	454.2	57.2106
438.5	-0.0522415	600.5	0.374755		528.5	-0.05993	589.5	1.2376		390.4	0.279258	448.4	269.24		325.4	384.267	450.4	35.2535		375.4	156.261	454.4	56.6815
439	-0.0395434	601	0.426965		529	-0.07656	590	1.20571		390.6	0.260825	448.6	266.223		325.6	391.312	450.6	34.708		375.6	156.214	454.6	56.1588
439.5	-0.00209137	601.5	0.314822		529.5	-0.06296	590.5	1.08867		390.8	0.264639	448.8	262.958		325.8	398.156	450.8	34.1306		375.8	155.928	454.8	55.6631
440	0.00470462	602	0.208767		530	-0.04574	591	1.12668		391	0.284805	449	260.086		326	404.797	451	33.5835		376	155.886	455	55.1894
440.5	-0.00317706	602.5	0.186997		530.5	-0.05423	591.5	1.10677		391.2	0.289237	449.2	257.127		326.2	411.198	451.2	33.1065		376.2	156.079	455.2	54.7323
441	-0.00411128	603	0.246889		531	-0.0548	592	1.08744		391.4	0.293944	449.4	253.913		326.4	417.386	451.4	32.6813		376.4	156.534	455.4	54.2691
441.5	-0.0188521	603.5	0.36346		531.5	-0.05469	592.5	1.12439		391.6	0.311419	449.6	251.443		326.6	423.289	451.6	32.2675		376.6	157.261	455.6	53.8117
442	-0.0210316	604	0.352699		532	-0.0516	593	1.17307		391.8	0.333619	449.8	248.184		326.8	428.859	451.8	31.8214		376.8	158.287	455.8	53.3363
442.5	-0.0525707	604.5	0.400519		532.5	-0.03236	593.5	1.25449		392	0.337767	450	244.892		327	434.015	452	31.3281		377	159.586	456	52.8771
443	-0.0528761	605	0.358737		533	-0.01684	594	1.32369		392.2	0.334447	450.2	241.894		327.2	438.765	452.2	30.8086		377.2	161.162	456.2	52.4154
443.5	-0.0589491	605.5	0.415359		533.5	0.002707	594.5	1.45356		392.4	0.324641	450.4	238.811		327.4	443.096	452.4	30.3029		377.4	163.067	456.4	51.9626
444	-0.0460139	606	0.437508		534	0.004144	595	1.38375		392.6	0.325314	450.6	235.476		327.6	447.085	452.6	29.8185		377.6	165.277	456.6	51.5099
444.5	-0.0267879	606.5	0.360108		534.5	0.000232	595.5	1.28651		392.8	0.334238	450.8	231.845		327.8	450.746	452.8	29.3333		377.8	167.764	456.8	51.047
445	-0.0208656	607	0.318144		535	-0.0116	596	1.26689		393	0.295238	451	228.22		328	454.004	453	28.8327		378	170.5	457	50.5805
445.5	-0.00527785	607.5	0.237814		535.5	-0.00933	596.5	1.23555		393.2	0.264939	451.2	224.682		328.2	456.707	453.2	28.3412		378.2	173.476	457.2	50.1321
446	0.00113947	608	0.171963		536	-0.01285	597	1.10138		393.4	0.277768	451.4	221.63		328.4	459.006	453.4	27.9024		378.4	176.661	457.4	49.6936
446.5	0.022643	608.5	0.029989		536.5	-0.01609	597.5	0.980498		393.6	0.266332	451.6	219.232		328.6	460.91	453.6	27.5496		378.6	180.018	457.6	49.2483
447	0.0230618	609	0.101847		537	-0.01944	598	0.873793		393.8	0.258296	451.8	216.417		328.8	462.442	453.8	27.299		378.8	183.563	457.8	48.7951
447.5	0.0139058	609.5	-0.03689		537.5	-0.02393	598.5	0.777611		394	0.25112	452	212.639		329	463.58	454	27.1555		379	187.265	458	48.331
448	-0.0105482	610	-0.08135		538	-0.03128	599	0.845467		394.2	0.268522	452.2	209.45		329.2	464.294	454.2	27.1073		379.2	191.077	458.2	47.8475
448.5	0.0129924	610.5	-0.09497		538.5	-0.03474	599.5	0.938236		394.4	0.271265	452.4	206.358		329.4	464.555	454.4	27.1344		379.4	194.963	458.4	47.3582
449	0.0270702	611	-0.12294		539	-0.01651	600	0.92903		394.6	0.257039	452.6	203.825		329.6	464.393	454.6	27.1905		379.6	198.927	458.6	46.8623
449.5	0.000985415	611.5	-0.06539		539.5	-0.01617	600.5	0.959399		394.8	0.264262	452.8	201.149		329.8	463.903	454.8	27.2171		379.8	202.901	458.8	46.3667
450	-0.0157957	612	-0.07331		540	-0.01834	601	0.967227		395	0.262587	453	198.456		330	463.147	455	27.1653		380	206.85	459	45.8584
450.5	-0.0422043	612.5	-0.07851		540.5	0.033239	601.5	0.985459		395.2	0.232167	453.2	195.729		330.2	462.121	455.2	27.0585		380.2	210.709	459.2	45.3721
451	-0.0484062	613	-0.18449		541	0.02407	602	0.989155		395.4	0.220542	453.4	192.71		330.4	460.835	455.4	26.9531		380.4	214.424	459.4	44.8865
451.5	-0.0304208	613.5	-0.11443		541.5	0.04916	602.5	1.00787		395.6	0.210578	453.6	190.17		330.6	459.225	455.6	26.8756		380.6	217.914	459.6	44.4212
452	-0.00823937	614	-0.05762		542	0.05066	603	0.927973		395.8	0.190339	453.8	187.927		330.8	457.38	455.8	26.7838		380.8	221.189	459.8	43.9633
452.5	0.000934738	614.5	-0.02521		542.5	0.028535	603.5	0.898661		396	0.181793	454	185.911		331	455.365	456	26.6013		381	224.181	460	43.5397
453	-0.0119279	615	-0.00423		543	0.025416	604	0.91139		396.2	0.160027	454.2	183.725		331.2	453.256	456.2	26.3026		381.2	226.804	460.2	43.1191
453.5	-0.0212425	615.5	-0.03993		543.5	0.044837	604.5	0.801221		396.4	0.148011	454.4	181.22		331.4	451.028	456.4	25.9373		381.4	229.04	460.4	42.6959
454	-0.0177795	616	-0.05462		544	0.037739	605	0.901798		396.6	0.153538	454.6	178.805		331.6	448.724	456.6	25.5934		381.6	230.891	460.6	42.2843
454.5	0.0194728	616.5	-0.0286		544.5	0.009006	605.5	0.939891		396.8	0.154632	454.8	176.318		331.8	446.372	456.8	25.3266		381.8	232.311	460.8	41.8886
455	0.0170668	617	-0.00119		545	0.000225	606	0.910249		397	0.153506	455	174.381		332	443.906	457	25.0886		382	233.271	461	41.4898
455.5	0.0172687	617.5	0.048966		545.5	-0.00137	606.5	0.873309		397.2	0.150394	455.2	172.715		332.2	441.377	457.2	24.7727		382.2	233.763	461.2	41.0874
456	0.0221801	618	0.15666		546	-0.02852	607	0.873475		397.4	0.172117	455.4	170.79		332.4	438.956	457.4	24.3014		382.4	233.807	461.4	40.6965
456.5	0.0109044	618.5	0.091292		546.5	-0.0415	607.5	0.870229		397.6	0.18647	455.6	169.024		332.6	436.559	457.6	23.712		382.6	233.315	461.6	40.3209
457	0.0180264	619	0.066543		547	-0.03137	608	0.850574		397.8	0.171524	455.8	166.878		332.8	434.172	457.8	23.1457		382.8	232.3	461.8	39.9536
457.5	0.0130654	619.5	0.101266		547.5	-0.06058	608.5	0.867806		398	0.178241	456	164.636		333	431.825	458	22.7452		383	230.819	462	39.5999
458	-0.00119527	620	0.119758		548	-0.05795	609	0.709076		398.2	0.170763	456.2	163.109		333.2	429.61	458.2	22.5641		383.2	228.858	462.2	39.2621
458.5	-0.00243638	620.5	0.155211		548.5	-0.044	609.5	0.650679		398.4	0.172826	456.4	161.555		333.4	427.523	458.4	22.5427		383.4	226.377	462.4	38.9377
459	0.0070244	621	0.084512		549	-0.04858	610	0.606889		398.6	0.158611	456.6	160.821		333.6	425.572	458.6	22.5578		383.6	223.42	462.6	38.6036
459.5	0.0221558	621.5	0.130228		549.5	-0.04331	610.5	0.583302		398.8	0.151207	456.8	159.348		333.8	423.796	458.8	22.4795		383.8	220.034	462.8	38.2827
460	0.0115344	622	0.05689		550	-0.03512	611	0.586648		399	0.136692	457	157.523		334	422.286	459	22.2484		384	216.257	463	37.9629
460.5	0.00928115	622.5	0.12738		550.5	-0.0306	611.5	0.507265		399.2	0.131295	457.2	155.741		334.2	420.976	459.2	21.9124		384.2	212.112	463.2	37.6606
461	0.00644943	623	0.178083		551	-0.02953	612	0.458049		399.4	0.115761	457.4	154.602		334.4	419.91	459.4	21.5774		384.4	207.674	463.4	37.3438
461.5	-0.00062794	623.5	0.11906		551.5	-0.01284	612.5	0.506666		399.6	0.116162	457.6	152.955		334.6	419.134	459.6	21.3481		384.6	202.947	463.6	37.035
462	-0.00313344	624	0.030336		552	-0.00821	613	0.534226		399.8	0.101714	457.8	151.711		334.8	418.627	459.8	21.2922		384.8	197.997	463.8	36.7235
462.5	0.00996017	624.5	0.097784		552.5	-0.02202	613.5	0.611609		400	0.107312	458	150.185		335	418.421	460	21.4093		385	192.941	464	36.4113
463	0.0436634	625	0.09094		553	-0.02808	614	0.635817		400.2	0.098296	458.2	148.453		335.2	418.54	460.2	21.622		385.2	187.843	464.2	36.1046
463.5	0.00163089	625.5	0.111796		553.5	-0.03392	614.5	0.671432		400.4	0.095426	458.4	147.175		335.4	419.044	460.4	21.7975		385.4	182.764	464.4	35.8029
464	-0.0226211	626	0.009448		554	-0.02257	615	0.64501		400.6	0.097769	458.6	145.967		335.6	419.958	460.6	21.8337		385.6	177.778	464.6	35.497
464.5	-0.0469344	626.5	-0.03457		554.5	-0.01134	615.5	0.59883		400.8	0.093361	458.8	145.183		335.8	421.207	460.8	21.7164		385.8	172.987	464.8	35.1819
465	-0.0451622	627	-0.02554		555	-0.00303	616	0.630044		401	0.1017	459	144.399		336	422.809	461	21.5211		386	168.503	465	34.8683
465.5	-0.0469873	627.5	-0.07818		555.5	-0.00655	616.5	0.517595		401.2	0.09363	459.2	143.9		336.2	424.808	461.2	21.3767		386.2	164.394	465.2	34.5506
466	-0.033419	628	0.007169		556	-0.02664	617	0.525586		401.4	0.085679	459.4	143.125		336.4	427.231	461.4	21.3714		386.4	160.875	465.4	34.218
466.5	-0.0288702	628.5	-0.00528		556.5	-0.02454	617.5	0.435421		401.6	0.061676	459.6	142.323		336.6	430.041	461.6	21.4121		386.6	158.079	465.6	33.8854
467	-0.0545316	629	-0.02515		557	-0.01966	618	0.434779		401.8	0.043202	459.8	141.475		336.8	433.282	461.8	21.3851		386.8	156.065	465.8	33.5595
467.5	-0.0528879	629.5	-0.08211		557.5	-0.0269	618.5	0.423278		402	0.033605	460	140.465		337	436.955	462	21.1935		387	155.11	466	33.2418
468	-0.0212015	630	0.072247		558	-0.03291	619	0.423993		402.2	0.050548	460.2	139.646		337.2	441	462.2	20.8694		387.2	155.362	466.2	32.9233
468.5	-0.00869243	630.5	0.068437		558.5	-0.05332	619.5	0.407672		402.4	0.048844	460.4	139.069		337.4	445.339	462.4	20.5681		387.4	156.926	466.4	32.6155
469	-0.0117773	631	0.093379		559	-0.04396	620	0.291187		402.6	0.058773	460.6	138.445		337.6	449.982	462.6	20.4509		387.6	159.927	466.6	32.3025
469.5	-0.00674285	631.5	0.149842		559.5	-0.04106	620.5	0.38838		402.8	0.053776	460.8	137.146		337.8	455.02	462.8	20.5692		387.8	164.492	466.8	32.0005
470	0.0132924	632	0.115114		560	-0.02447	621	0.311975		403	0.044185	461	136.597		338	460.472	463	20.8264		388	170.735	467	31.6804
470.5	0.0239565	632.5	0.03604		560.5	-0.02668	621.5	0.345699		403.2	0.050346	461.2	136.098		338.2	466.26	463.2	21.0624		388.2	178.63	467.2	31.36
471	0.0450914	633	0.075966		561	-0.03958	622	0.306332		403.4	0.056371	461.4	136.059		338.4	472.457	463.4	21.0752		388.4	188.1	467.4	31.0372
471.5	0.0432279	633.5	0.033257		561.5	-0.02066	622.5	0.346009		403.6	0.069281	461.6	135.596		338.6	478.96	463.6	21.0739		388.6	199.045	467.6	30.7195
472	0.0312424	634	0.037665		562	-0.00525	623	0.294464		403.8	0.082087	461.8	134.773		338.8	485.758	463.8	21.0525		388.8	210.937	467.8	30.3815
472.5	0.0176983	634.5	0.006547		562.5	0.007442	623.5	0.38119		404	0.107088	462	134.56		339	492.878	464	21.0932		389	223.411	468	30.0301
473	0.0144421	635	-0.07937		563	0.008185	624	0.386079		404.2	0.131179	462.2	134.123		339.2	500.323	464.2	21.1009		389.2	235.847	468.2	29.6708
473.5	0.0226989	635.5	-0.18969		563.5	-0.00172	624.5	0.316142		404.4	0.135225	462.4	133.305		339.4	508.069	464.4	21.1526		389.4	247.788	468.4	29.3301
474	-0.00121996	636	-0.21457		564	-0.0021	625	0.349508		404.6	0.155484	462.6	133.115		339.6	516.039	464.6	21.2738		389.6	258.753	468.6	28.9937
474.5	-0.0146599	636.5	-0.25555		564.5	-0.00285	625.5	0.292516		404.8	0.180286	462.8	132.362		339.8	524.18	464.8	21.3378		389.8	268.27	468.8	28.6647
475	-0.0312461	637	-0.30354		565	0.009438	626	0.370493		405	0.177519	463	131.634		340	532.492	465	21.6175		390	276.104	469	28.337
475.5	-0.0451247	637.5	-0.27822		565.5	0.020127	626.5	0.345201		405.2	0.185181	463.2	131.59		340.2	540.914	465.2	21.5008		390.2	281.934	469.2	28.0259
476	-0.0532997	638	-0.31403		566	0.009633	627	0.314007		405.4	0.193137	463.4	131.056		340.4	549.492	465.4	21.3092		390.4	285.546	469.4	27.7179
476.5	-0.0494909	638.5	-0.30233		566.5	0.007506	627.5	0.348195		405.6	0.217912	463.6	130.349		340.6	558.192	465.6	21.1008		390.6	286.999	469.6	27.4284
477	-0.0356599	639	-0.29002		567	-0.01124	628	0.435399		405.8	0.232959	463.8	129.728		340.8	566.967	465.8	20.9379		390.8	286.248	469.8	27.1511
477.5	-0.0158069	639.5	-0.33146		567.5	-0.00189	628.5	0.433722		406	0.25358	464	129.056		341	575.77	466	20.8475		391	283.621	470	26.8687
478	-0.0263957	640	-0.32285		568	-0.00106	629	0.449691		406.2	0.259064	464.2	128.919		341.2	584.536	466.2	20.8053		391.2	279.23	470.2	26.5851
478.5	-0.039907	640.5	-0.25745		568.5	0.001768	629.5	0.44686		406.4	0.252356	464.4	128.524		341.4	593.206	466.4	20.7695		391.4	273.129	470.4	26.305
479	-0.0491894	641	-0.20901		569	-0.00373	630	0.390004		406.6	0.245625	464.6	128.086		341.6	601.745	466.6	20.7367		391.6	265.313	470.6	26.015
479.5	-0.0254302	641.5	-0.25402		569.5	-0.00166	630.5	0.407605		406.8	0.241822	464.8	127.644		341.8	610.188	466.8	20.751		391.8	255.641	470.8	25.7406
480	-0.0160446	642	-0.23353		570	-0.01552	631	0.375782		407	0.23596	465	127.203		342	618.478	467	20.846		392	244.246	471	25.4755
480.5	-0.0114079	642.5	-0.31673		570.5	-0.01774	631.5	0.332122		407.2	0.229012	465.2	126.806		342.2	626.499	467.2	20.9986		392.2	231.267	471.2	25.194
481	-0.00610122	643	-0.20606		571	-0.01155	632	0.351407		407.4	0.24207	465.4	126.359		342.4	634.11	467.4	21.0481		392.4	216.889	471.4	24.8948
481.5	-0.0118735	643.5	-0.122		571.5	-0.00813	632.5	0.273754		407.6	0.239528	465.6	125.679		342.6	641.238	467.6	21.0424		392.6	201.613	471.6	24.6061
482	-0.0109226	644	-0.13289		572	0.003063	633	0.318291		407.8	0.238247	465.8	125.61		342.8	647.87	467.8	21.0733		392.8	185.788	471.8	24.3303
482.5	-0.00731411	644.5	-0.24228		572.5	0.009338	633.5	0.315605		408	0.235086	466	125.725		343	654.008	468	21.0648		393	170	472	24.0614
483	-0.00217882	645	-0.26718		573	-0.00241	634	0.333621		408.2	0.231285	466.2	125.371		343.2	659.664	468.2	21.0426		393.2	154.674	472.2	23.7914
483.5	0.00766733	645.5	-0.18701		573.5	-0.00889	634.5	0.353117		408.4	0.225789	466.4	125.256		343.4	664.777	468.4	21.0019		393.4	140.236	472.4	23.5482
484	-0.0155157	646	-0.13096		574	0.012715	635	0.270809		408.6	0.198559	466.6	125.224		343.6	669.243	468.6	21.0012		393.6	127.087	472.6	23.3136
484.5	-0.019405	646.5	-0.13908		574.5	0.025435	635.5	0.367869		408.8	0.195035	466.8	125.197		343.8	672.98	468.8	21.0063		393.8	115.377	472.8	23.0947
485	-0.0134301	647	-0.1666		575	0.028265	636	0.417262		409	0.178165	467	124.806		344	676.028	469	20.9868		394	105.305	473	22.8935
485.5	-0.00426861	647.5	-0.23811		575.5	0.032605	636.5	0.481184		409.2	0.179153	467.2	124.543		344.2	678.386	469.2	20.9747		394.2	96.952	473.2	22.7178
486	-0.00480018	648	-0.19259		576	0.004839	637	0.415567		409.4	0.172971	467.4	124.415		344.4	680.069	469.4	20.9828		394.4	90.163	473.4	22.5438
486.5	-0.0221977	648.5	-0.08528		576.5	-0.00676	637.5	0.445922		409.6	0.172903	467.6	124.346		344.6	681.007	469.6	20.9674		394.6	84.7518	473.6	22.3675
487	0.00383792	649	-0.05866		577	0.016683	638	0.459935		409.8	0.144484	467.8	124.255		344.8	681.25	469.8	20.9204		394.8	80.2682	473.8	22.1965
487.5	0.0204989	649.5	-0.09459		577.5	0.03028	638.5	0.506236		410	0.113633	468	124.095		345	680.742	470	20.8778		395	76.5107	474	22.0314
488	0.0105404	650	-0.09716		578	0.027338	639	0.504323		410.2	0.117457	468.2	123.73		345.2	679.442	470.2	20.8846		395.2	73.2885	474.2	21.865
488.5	0.041107	650.5	-0.07164		578.5	0.023256	639.5	0.39177		410.4	0.130234	468.4	123.559		345.4	677.421	470.4	20.956		395.4	70.4739	474.4	21.7022
489	0.00305128	651	-0.03365		579	0.014978	640	0.276445		410.6	0.145942	468.6	123.102		345.6	674.744	470.6	21.0576		395.6	68.1019	474.6	21.5453
489.5	-0.000200455	651.5	-0.05864		579.5	0.015041	640.5	0.241856		410.8	0.146963	468.8	123.053		345.8	671.42	470.8	20.9131		395.8	66.0435	474.8	21.3914
490	0.0047662	652	-0.12629		580	0.024842	641	0.217623		411	0.15706	469	122.857		346	667.5	471	20.7037		396	64.2332	475	21.2459
490.5	0.00262817	652.5	-0.18166		580.5	0.038531	641.5	0.144148		411.2	0.158794	469.2	122.699		346.2	662.949	471.2	20.4987		396.2	62.6077	475.2	21.115
491	-0.00411775	653	-0.12309		581	0.038611	642	0.144624		411.4	0.164486	469.4	122.44		346.4	657.864	471.4	20.3464		396.4	61.1385	475.4	20.9908
491.5	-0.0285811	653.5	-0.09049		581.5	0.030331	642.5	0.097068		411.6	0.172813	469.6	122.482		346.6	652.214	471.6	20.2556		396.6	59.8023	475.6	20.8754
492	-0.0262716	654	-0.15094		582	0.023023	643	0.099776		411.8	0.165024	469.8	122.364		346.8	646.032	471.8	20.1859		396.8	58.5804	475.8	20.7617
492.5	0.00216612	654.5	-0.16191		582.5	0.013624	643.5	0.113857		412	0.157289	470	122.319		347	639.435	472	20.1003		397	57.4514	476	20.6366
493	-0.0167874	655	-0.12178		583	0.006629	644	0.185095		412.2	0.161115	470.2	122.012		347.2	632.468	472.2	19.9916		397.2	56.4033	476.2	20.4959
493.5	-0.0169644	655.5	-0.10405		583.5	0.017518	644.5	0.210244		412.4	0.164424	470.4	121.863		347.4	625.083	472.4	19.8803		397.4	55.4345	476.4	20.3405
494	0.00451921	656	0.019666		584	0.025553	645	0.246794		412.6	0.146821	470.6	121.648		347.6	617.295	472.6	19.7649		397.6	54.539	476.6	20.1762
494.5	0.03693	656.5	0.016829		584.5	0.041903	645.5	0.230916		412.8	0.134834	470.8	121.512		347.8	609.174	472.8	19.6121		397.8	53.7131	476.8	20.0018
495	0.0254069	657	-0.00754		585	0.027344	646	0.196819		413	0.152264	471	121.118		348	600.85	473	19.3853		398	52.9573	477	19.8215
495.5	0.0471744	657.5	0.014042		585.5	0.011991	646.5	0.160298		413.2	0.160915	471.2	121.061		348.2	592.239	473.2	19.0873		398.2	52.2659	477.2	19.6443
496	0.0571386	658	-0.06559		586	0.008029	647	0.263931		413.4	0.17226	471.4	120.466		348.4	583.474	473.4	18.7709		398.4	51.6354	477.4	19.4728
496.5	0.054237	658.5	-0.04775		586.5	0.023393	647.5	0.320839		413.6	0.17284	471.6	120.351		348.6	574.594	473.6	18.4961		398.6	51.0682	477.6	19.3016
497	0.0476865	659	-0.22603		587	0.032848	648	0.265908		413.8	0.162819	471.8	119.809		348.8	565.634	473.8	18.2906		398.8	50.5665	477.8	19.1351
497.5	0.0856535	659.5	-0.10211		587.5	0.021946	648.5	0.307729		414	0.163526	472	119.26		349	556.474	474	18.127		399	50.1278	478	18.9617
498	0.10397	660	-0.20956		588	0.001133	649	0.290079		414.2	0.165211	472.2	118.63		349.2	547.24	474.2	17.9614		399.2	49.7444	478.2	18.7917
498.5	0.0677446	660.5	-0.23495		588.5	-0.00723	649.5	0.203027		414.4	0.173706	472.4	118.347		349.4	538.038	474.4	17.7781		399.4	49.4186	478.4	18.6198
499	0.0308511	661	-0.32605		589	-0.00036	650	0.155133		414.6	0.172492	472.6	118.177		349.6	528.867	474.6	17.5937		399.6	49.1503	478.6	18.4493
499.5	0.00127044	661.5	-0.42999		589.5	0.003111	650.5	0.126088		414.8	0.163036	472.8	118.325		349.8	519.701	474.8	17.4332		399.8	48.938	478.8	18.2806
500	-0.0468851	662	-0.42425		590	-0.00831	651	0.067602		415	0.157965	473	117.953		350	510.593	475	17.3018		400	48.7401	479	18.0948
500.5	-0.0309438	662.5	-0.50267		590.5	-0.00794	651.5	0.005958		415.2	0.156782	473.2	117.588		350.2	501.574	475.2	17.1876		400.2	48.5473	479.2	17.9019
501	-0.0702619	663	-0.54185		591	-0.01558	652	0.06683		415.4	0.154093	473.4	117.255		350.4	492.626	475.4	17.0818		400.4	48.3577	479.4	17.7064
501.5	-0.0826493	663.5	-0.60412		591.5	-0.00764	652.5	0.016045		415.6	0.162328	473.6	117.181		350.6	483.74	475.6	16.9817		400.6	48.1691	479.6	17.5194
502	-0.0935034	664	-0.60639		592	-0.00137	653	-0.07196		415.8	0.164631	473.8	116.726		350.8	475.073	475.8	16.8854		400.8	47.981	479.8	17.3468
502.5	-0.0981643	664.5	-0.51008		592.5	-0.01546	653.5	-0.01099		416	0.160428	474	116.115		351	466.681	476	16.7832		401	47.7974	480	17.1829
503	-0.0902006	665	-0.50544		593	-0.01942	654	-0.03617		416.2	0.15925	474.2	115.236		351.2	458.558	476.2	16.6653		401.2	47.6161	480.2	17.0222
503.5	-0.0557359	665.5	-0.46994		593.5	-0.00602	654.5	-0.00388		416.4	0.16312	474.4	114.603		351.4	450.6	476.4	16.5365		401.4	47.4386	480.4	16.859
504	-0.0368725	666	-0.40223		594	0.01167	655	0.056067		416.6	0.155285	474.6	114.168		351.6	442.861	476.6	16.412		401.6	47.2654	480.6	16.6931
504.5	-0.0285626	666.5	-0.36684		594.5	0.012622	655.5	0.126518		416.8	0.160288	474.8	114.149		351.8	435.336	476.8	16.3014		401.8	47.0927	480.8	16.5231
505	-0.0507568	667	-0.35557		595	0.017334	656	0.051442		417	0.168705	475	113.947		352	428.038	477	16.1947		402	46.9219	481	16.3552
505.5	-0.0126868	667.5	-0.39013		595.5	0.020446	656.5	0.112427		417.2	0.176855	475.2	113.873		352.2	421.007	477.2	16.0658		402.2	46.7571	481.2	16.1863
506	0.0144994	668	-0.41749		596	0.01777	657	0.181235		417.4	0.16291	475.4	113.687		352.4	414.314	477.4	15.9005		402.4	46.5972	481.4	16.0249
506.5	0.0611672	668.5	-0.50967		596.5	0.019701	657.5	0.203273		417.6	0.159749	475.6	113.884		352.6	407.914	477.6	15.7022		402.6	46.4404	481.6	15.8592
507	0.0926908	669	-0.50588		597	0.024094	658	0.231859		417.8	0.165181	475.8	113.335		352.8	401.687	477.8	15.4965		402.8	46.2869	481.8	15.7022
507.5	0.105344	669.5	-0.40216		597.5	0.011754	658.5	0.168092		418	0.172034	476	112.7		353	395.587	478	15.3111		403	46.1374	482	15.5485
508	0.127467	670	-0.40368		598	0.003597	659	0.156172		418.2	0.187343	476.2	112.242		353.2	389.73	478.2	15.147		403.2	45.9909	482.2	15.4005
508.5	0.136498	670.5	-0.42951		598.5	0.012224	659.5	0.130507		418.4	0.180103	476.4	111.903		353.4	384.138	478.4	14.9969		403.4	45.8466	482.4	15.2565
509	0.122599	671	-0.30598		599	0.012014	660	0.120399		418.6	0.173397	476.6	111.565		353.6	378.784	478.6	14.854		403.6	45.706	482.6	15.1128
509.5	0.150421	671.5	-0.22334		599.5	0.009874	660.5	0.1424		418.8	0.164069	476.8	111.29		353.8	373.665	478.8	14.7172		403.8	45.5664	482.8	14.9782
510	0.12787	672	-0.13385		600	-0.00774	661	0.147367		419	0.152072	477	110.712		354	368.772	479	14.5639		404	45.4272	483	14.857
510.5	0.07228	672.5	-0.0557		600.5	-0.00377	661.5	0.153355		419.2	0.155993	477.2	110.092		354.2	364.093	479.2	14.3618		404.2	45.2885	483.2	14.739
511	0.0257288	673	-0.02953		601	0.004605	662	0.17949		419.4	0.157563	477.4	109.965		354.4	359.489	479.4	14.0987		404.4	45.1519	483.4	14.6261
511.5	0.0479568	673.5	-0.04405		601.5	0.008184	662.5	0.157633		419.6	0.164017	477.6	110.124		354.6	355.029	479.6	13.795		404.6	45.0196	483.6	14.5094
512	0.057903	674	0.031743		602	0.016822	663	0.142661		419.8	0.175612	477.8	109.878		354.8	350.739	479.8	13.5048		404.8	44.8872	483.8	14.3945
512.5	0.0321968	674.5	-0.07793		602.5	0.006811	663.5	0.08247		420	0.171816	478	109.837		355	346.589	480	13.2857		405	44.7544	484	14.2856
513	0.0543445	675	-0.05495		603	-0.00959	664	0.166213		420.2	0.175426	478.2	109.437		355.2	342.513	480.2	13.1625		405.2	44.6198	484.2	14.1868
513.5	0.075983	675.5	-0.07774		603.5	-0.00938	664.5	0.103609		420.4	0.168652	478.4	109.45		355.4	338.466	480.4	13.1064		405.4	44.4828	484.4	14.0944
514	0.0552819	676	-0.05073		604	0.009123	665	-0.00069		420.6	0.172169	478.6	109.092		355.6	334.452	480.6	13.0621		405.6	44.3478	484.6	13.9966
514.5	0.0801397	676.5	-0.09727		604.5	-0.0069	665.5	-0.0679		420.8	0.167147	478.8	108.688		355.8	330.467	480.8	13.0043		405.8	44.2148	484.8	13.8944
515	0.126508	677	-0.05518		605	-0.02026	666	-0.08516		421	0.175424	479	107.991		356	326.538	481	12.9351		406	44.0801	485	13.7897
515.5	0.119923	677.5	-0.04245		605.5	-0.03279	666.5	-0.14881		421.2	0.167099	479.2	107.382		356.2	322.7	481.2	12.8751		406.2	43.9431	485.2	13.683
516	0.095578	678	-0.06754		606	-0.0382	667	-0.19153		421.4	0.169001	479.4	107.104		356.4	318.932	481.4	12.8268		406.4	43.8032	485.4	13.5807
516.5	0.0723801	678.5	-0.04977		606.5	-0.04707	667.5	-0.23026		421.6	0.165889	479.6	106.576		356.6	315.182	481.6	12.7848		406.6	43.6639	485.6	13.4883
517	0.0589272	679	-0.19001		607	-0.03342	668	-0.25445		421.8	0.160475	479.8	105.882		356.8	311.42	481.8	12.7482		406.8	43.5249	485.8	13.3924
517.5	0.0151745	679.5	-0.23029		607.5	-0.05054	668.5	-0.15157		422	0.15121	480	105.636		357	307.732	482	12.7235		407	43.3871	486	13.294
518	0.0546677	680	-0.16037		608	-0.05635	669	-0.04263		422.2	0.138835	480.2	105.484		357.2	304.155	482.2	12.712		407.2	43.2511	486.2	13.2066
518.5	0.0742348	680.5	-0.13206		608.5	-0.05402	669.5	-0.04014		422.4	0.118064	480.4	105.497		357.4	300.696	482.4	12.696		407.4	43.1143	486.4	13.1299
519	0.0525508	681	-0.23596		609	-0.03806	670	-0.04846		422.6	0.094497	480.6	105.602		357.6	297.314	482.6	12.6397		407.6	42.9768	486.6	13.0523
519.5	0.0463955	681.5	-0.23203		609.5	-0.03077	670.5	0.030985		422.8	0.093151	480.8	105.733		357.8	293.996	482.8	12.5176		407.8	42.8416	486.8	12.9704
520	0.0374533	682	-0.29174		610	-0.0198	671	0.100286		423	0.098565	481	105.27		358	290.704	483	12.3356		408	42.7086	487	12.8897
520.5	0.0821739	682.5	-0.29474		610.5	-0.01099	671.5	0.130414		423.2	0.103447	481.2	104.313		358.2	287.285	483.2	12.1316		408.2	42.5778	487.2	12.7972
521	0.108912	683	-0.35735		611	-0.00206	672	0.12046		423.4	0.107652	481.4	104.121		358.4	283.897	483.4	11.9495		408.4	42.4474	487.4	12.7066
521.5	0.143777	683.5	-0.26864		611.5	-0.0047	672.5	0.132129		423.6	0.105348	481.6	103.756		358.6	280.657	483.6	11.8099		408.6	42.3188	487.6	12.6154
522	0.143382	684	-0.33823		612	0.00495	673	0.08884		423.8	0.097018	481.8	103.072		358.8	277.538	483.8	11.6981		408.8	42.1915	487.8	12.5226
522.5	0.146277	684.5	-0.36049		612.5	0.006018	673.5	0.168509		424	0.085065	482	102.467		359	274.491	484	11.5843		409	42.0677	488	12.4119
523	0.14311	685	-0.3121		613	0.008159	674	0.217855		424.2	0.066166	482.2	101.599		359.2	271.509	484.2	11.4463		409.2	41.9463	488.2	12.3073
523.5	0.153966	685.5	-0.31478		613.5	0.012981	674.5	0.173962		424.4	0.070188	482.4	101.202		359.4	268.571	484.4	11.2769		409.4	41.8247	488.4	12.2128
524	0.17046	686	-0.31148		614	3.67e-05	675	0.105036		424.6	0.056679	482.6	100.975		359.6	265.727	484.6	11.0793		409.6	41.7036	488.6	12.1156
524.5	0.150219	686.5	-0.26806		614.5	-0.0131	675.5	0.057992		424.8	0.064115	482.8	100.691		359.8	263.012	484.8	10.8796		409.8	41.5824	488.8	12.0208
525	0.110491	687	-0.30611		615	-0.03569	676	0.128256		425	0.061434	483	100.563		360	260.407	485	10.7111		410	41.4631	489	11.9304
525.5	0.103246	687.5	-0.30559		615.5	-0.0288	676.5	0.082832		425.2	0.070453	483.2	100.227		360.2	257.885	485.2	10.5937		410.2	41.3453	489.2	11.8341
526	0.0504655	688	-0.28681		616	-0.03462	677	0.13471		425.4	0.074277	483.4	99.686		360.4	255.391	485.4	10.5196		410.4	41.2291	489.4	11.7351
526.5	0.0156049	688.5	-0.40578		616.5	-0.02519	677.5	0.087563		425.6	0.067502	483.6	99.07		360.6	252.876	485.6	10.4614		410.6	41.1137	489.6	11.6411
527	-0.0217247	689	-0.3812		617	-0.03592	678	0.084224		425.8	0.062977	483.8	98.5644		360.8	250.43	485.8	10.3961		410.8	40.9964	489.8	11.5426
527.5	-0.0389202	689.5	-0.25418		617.5	-0.03578	678.5	0.01527		426	0.05454	484	98.2691		361	248.041	486	10.3286		411	40.8791	490	11.4277
528	-0.0381234	690	-0.19282		618	-0.0251	679	0.04382		426.2	0.045404	484.2	97.8905		361.2	245.7	486.2	10.2807		411.2	40.7636	490.2	11.3043
528.5	-0.014977	690.5	-0.17592		618.5	-0.00923	679.5	0.033287		426.4	0.058558	484.4	97.692		361.4	243.404	486.4	10.2645		411.4	40.6482	490.4	11.188
529	-0.00415676	691	-0.0731		619	0.004524	680	0.08429		426.6	0.060975	484.6	96.8601		361.6	241.101	486.6	10.2647		411.6	40.5329	490.6	11.0768
529.5	-0.000288549	691.5	-0.05061		619.5	0.008132	680.5	0.166292		426.8	0.076689	484.8	96.1973		361.8	238.777	486.8	10.2453		411.8	40.419	490.8	10.968
530	-0.00697529	692	-0.06031		620	-0.00524	681	0.122679		427	0.084857	485	95.7076		362	236.441	487	10.1668		412	40.3036	491	10.8634
530.5	0.0360412	692.5	-0.14735		620.5	-0.00062	681.5	0.125129		427.2	0.074649	485.2	95.3155		362.2	234.167	487.2	10.0217		412.2	40.1854	491.2	10.757
531	0.0121314	693	-0.12858		621	-0.00045	682	0.229013		427.4	0.064727	485.4	94.5704		362.4	232.137	487.4	9.83939		412.4	40.0651	491.4	10.6553
531.5	0.032297	693.5	-0.20681		621.5	0.004791	682.5	0.242824		427.6	0.066088	485.6	93.9868		362.6	230.166	487.6	9.66179		412.6	39.9443	491.6	10.5653
532	0.0247322	694	-0.28527		622	0.011651	683	0.195021		427.8	0.06803	485.8	93.8375		362.8	228.189	487.8	9.51586		412.8	39.8226	491.8	10.49
532.5	-0.0151488	694.5	-0.35494		622.5	0.001069	683.5	0.205465		428	0.071167	486	93.6609		363	226.215	488	9.40672		413	39.7001	492	10.4072
533	-0.0480802	695	-0.37237		623	0.001621	684	0.199792		428.2	0.072222	486.2	93.7746		363.2	224.236	488.2	9.32565		413.2	39.5787	492.2	10.3155
533.5	-0.055293	695.5	-0.37017		623.5	0.011834	684.5	0.131561		428.4	0.069721	486.4	93.5244		363.4	222.272	488.4	9.25356		413.4	39.4575	492.4	10.2211
534	-0.0608846	696	-0.26456		624	0.018327	685	0.210868		428.6	0.074084	486.6	93.1747		363.6	220.363	488.6	9.1704		413.6	39.3366	492.6	10.125
534.5	-0.0778072	696.5	-0.33368		624.5	0.016337	685.5	0.238214		428.8	0.066845	486.8	92.7107		363.8	218.473	488.8	9.06911		413.8	39.215	492.8	10.0267
535	-0.0564497	697	-0.25554		625	0.00629	686	0.25025		429	0.065336	487	92.3753		364	216.533	489	8.9585		414	39.0945	493	9.93308
535.5	-0.0391508	697.5	-0.19722		625.5	-0.0048	686.5	0.29123		429.2	0.079051	487.2	92.1009		364.2	214.536	489.2	8.85485		414.2	38.9728	493.2	9.8316
536	-0.0434806	698	-0.19897		626	-0.00102	687	0.214982		429.4	0.072464	487.4	91.9046		364.4	212.502	489.4	8.76491		414.4	38.8515	493.4	9.72391
536.5	-0.021036	698.5	-0.21826		626.5	0.003025	687.5	0.073547		429.6	0.062256	487.6	91.2358		364.6	210.468	489.6	8.69451		414.6	38.7315	493.6	9.61908
537	-0.0179628	699	-0.1756		627	-0.00055	688	0.125541		429.8	0.049248	487.8	91.0751		364.8	208.403	489.8	8.64915		414.8	38.6111	493.8	9.52787
537.5	-0.0117178	699.5	-0.10792		627.5	-0.0062	688.5	0.140885		430	0.061462	488	91.0675		365	206.302	490	8.62995		415	38.4896	494	9.44695
538	-0.0105396	700	-0.08079		628	0.017538	689	0.140086		430.2	0.065968	488.2	91.0583		365.2	204.143	490.2	8.6296		415.2	38.3682	494.2	9.36855
538.5	0.00818484				628.5	0.010996	689.5	0.113084		430.4	0.066515	488.4	90.7648		365.4	201.958	490.4	8.64246		415.4	38.2464	494.4	9.27773
539	-0.0132643				629	0.00779	690	0.031975		430.6	0.055391	488.6	90.3098		365.6	199.7	490.6	8.65921		415.6	38.123	494.6	9.18748
539.5	-0.010402				629.5	-0.00653	690.5	0.140961		430.8	0.039889	488.8	90.0588		365.8	197.399	490.8	8.66488		415.8	37.9998	494.8	9.09996
540	0.0222375				630	-0.02124	691	0.167811		431	0.030098	489	89.7734		366	195.067	491	8.6426		416	37.8793	495	9.02141
540.5	-0.0622422				630.5	0.001102	691.5	0.14808		431.2	0.038945	489.2	89.5728		366.2	192.698	491.2	8.57727		416.2	37.7609	495.2	8.94754
541	-0.0351491				631	0.000978	692	0.134145		431.4	0.04099	489.4	89.1634		366.4	190.245	491.4	8.47069		416.4	37.6425	495.4	8.87182
541.5	-0.0343317				631.5	0.000319	692.5	0.18189		431.6	0.038001	489.6	89.0514		366.6	187.713	491.6	8.34377		416.6	37.5237	495.6	8.79142
542	-0.0333696				632	-0.01826	693	0.116307		431.8	0.04183	489.8	89.1281		366.8	185.117	491.8	8.22153		416.8	37.4049	495.8	8.70832
542.5	-0.001112				632.5	-0.00981	693.5	0.111301		432	0.040057	490	88.9019		367	182.457	492	8.12595		417	37.2866	496	8.62582
543	-0.0178827				633	-0.01237	694	0.069736		432.2	0.039297	490.2	88.5394		367.2	179.688	492.2	8.05503		417.2	37.1679	496.2	8.54968
543.5	-0.0198114				633.5	-0.00103	694.5	0.029376		432.4	0.051137	490.4	87.9807		367.4	176.853	492.4	7.98015		417.4	37.0489	496.4	8.46955
544	-0.0257552				634	0.019461	695	-0.01447		432.6	0.046918	490.6	87.7601		367.6	173.936	492.6	7.8621		417.6	36.9302	496.6	8.39082
544.5	-0.0372833				634.5	0.003697	695.5	-0.07262		432.8	0.048679	490.8	87.5095		367.8	170.964	492.8	7.68907		417.8	36.811	496.8	8.31042
545	-0.0722411				635	-0.00828	696	-0.16942		433	0.037429	491	87.0665		368	167.911	493	7.48002		418	36.6907	497	8.23651
545.5	-0.101279				635.5	0.004094	696.5	-0.10995		433.2	0.051105	491.2	86.5687		368.2	164.835	493.2	7.26901		418.2	36.5694	497.2	8.1615
546	-0.0970533				636	-0.00122	697	-0.09591		433.4	0.051994	491.4	85.9384		368.4	161.735	493.4	7.09241		418.4	36.448	497.4	8.08774
546.5	-0.0988724				636.5	0.009199	697.5	0.004486		433.6	0.033809	491.6	85.6666		368.6	158.62	493.6	6.96031		418.6	36.3275	497.6	8.00752
547	-0.102589				637	0.025017	698	-0.00978		433.8	0.029396	491.8	85.3235		368.8	155.498	493.8	6.85502		418.8	36.2069	497.8	7.92065
547.5	-0.0947763				637.5	0.035986	698.5	0.005134		434	0.055994	492	85.0679		369	152.394	494	6.7501		419	36.0866	498	7.83624
548	-0.0864689				638	0.027605	699	0.125335		434.2	0.073329	492.2	84.5902		369.2	149.276	494.2	6.6337		419.2	35.9669	498.2	7.76644
548.5	-0.0705684				638.5	0.030839	699.5	0.196374		434.4	0.079721	492.4	83.9479		369.4	146.17	494.4	6.518		419.4	35.8481	498.4	7.69113
549	-0.0106977				639	0.030191	700	0.172222		434.6	0.063283	492.6	83.413		369.6	143.032	494.6	6.41861		419.6	35.7296	498.6	7.61564
549.5	0.0101567				639.5	0.01098				434.8	0.070367	492.8	82.932		369.8	139.903	494.8	6.34179		419.8	35.6113	498.8	7.53038
550	0.00180723				640	0.006657				435	0.081976	493	82.2536		370	136.763	495	6.27803		420	35.4928	499	7.4405
550.5	0.0247713				640.5	0.000546				435.2	0.089279	493.2	81.771		370.2	133.654	495.2	6.21288		420.2	35.3745	499.2	7.35507
551	0.0163313				641	-0.01398				435.4	0.097249	493.4	81.2655		370.4	130.576	495.4	6.13089		420.4	35.2553	499.4	7.27714
551.5	0.0291669				641.5	-0.01304				435.6	0.098287	493.6	80.8385		370.6	127.509	495.6	6.01438		420.6	35.1364	499.6	7.20695
552	0.0274409				642	-0.05013				435.8	0.092914	493.8	80.1622		370.8	124.462	495.8	5.86165		420.8	35.0164	499.8	7.13962
552.5	0.0259446				642.5	-0.06781				436	0.098869	494	79.5521		371	121.461	496	5.68205		421	34.8961	500	7.07296
553	-0.0194282				643	-0.0685				436.2	0.094297	494.2	78.869		371.2	118.519	496.2	5.49759		421.2	34.7746	500.2	7.01196
553.5	-0.0212673				643.5	-0.0659				436.4	0.09528	494.4	78.1351		371.4	115.67	496.4	5.333		421.4	34.6532	500.4	6.95156
554	-0.00200093				644	-0.03712				436.6	0.085291	494.6	77.3931		371.6	112.893	496.6	5.20177		421.6	34.5353	500.6	6.89916
554.5	0.00960548				644.5	-0.03907				436.8	0.082494	494.8	76.7608		371.8	110.201	496.8	5.092		421.8	34.4221	500.8	6.8405
555	0.028201				645	-0.04208				437	0.088436	495	75.9402		372	107.541	497	4.97721		422	34.313	501	6.78429
555.5	0.0398254				645.5	-0.06266				437.2	0.10125	495.2	75.2978		372.2	104.918	497.2	4.85274		422.2	34.209	501.2	6.73435
556	0.0311547				646	-0.01091				437.4	0.087096	495.4	74.7368		372.4	102.34	497.4	4.74095		422.4	34.1095	501.4	6.69494
556.5	0.0132587				646.5	0.021312				437.6	0.08064	495.6	74.1789		372.6	99.837	497.6	4.67239		422.6	34.0148	501.6	6.66073
557	0.0191745				647	0.048872				437.8	0.0845	495.8	73.3747		372.8	97.3886	497.8	4.65745		422.8	33.9251	501.8	6.62732
557.5	0.0384321				647.5	0.06403				438	0.080783	496	72.9529		373	94.9782	498	4.67659		423	33.8414	502	6.59031
558	0.0353284				648	0.056034				438.2	0.076597	496.2	72.4251		373.2	92.5925	498.2	4.70368		423.2	33.7621	502.2	6.56132
558.5	0.0448753				648.5	0.058991				438.4	0.056672	496.4	71.6793		373.4	90.2399	498.4	4.71765		423.4	33.6863	502.4	6.53431
559	0.0392309				649	0.076685				438.6	0.05321	496.6	70.8466		373.6	87.9236	498.6	4.7026		423.6	33.6156	502.6	6.51535
559.5	0.0257074				649.5	0.076691				438.8	0.047452	496.8	70.2065		373.8	85.6475	498.8	4.65179		423.8	33.5507	502.8	6.48924
560	0.00716449				650	0.037388				439	0.044998	497	69.5196		374	83.4165	499	4.57442		424	33.49	503	6.45447
560.5	0.00237859				650.5	0.023774				439.2	0.032151	497.2	69.2928		374.2	81.2409	499.2	4.49012		424.2	33.4349	503.2	6.41151
561	-0.00366309				651	0.01561				439.4	0.034687	497.4	68.7369		374.4	79.046	499.4	4.43016		424.4	33.384	503.4	6.3662
561.5	-0.0132454				651.5	-0.00305				439.6	0.032787	497.6	68.2104		374.6	76.8305	499.6	4.42384		424.6	33.3374	503.6	6.32063
562	-0.024027				652	0.001753				439.8	0.02281	497.8	67.6381		374.8	74.6253	499.8	4.46859		424.8	33.2952	503.8	6.27634
562.5	-0.0371528				652.5	-0.00025				440	0.023124	498	67.0865		375	72.4163	500	4.52321		425	33.2574	504	6.22814
563	-0.0438386				653	-0.00679				440.2	0.020793	498.2	66.3962		375.2	70.2042	500.2	4.53901		425.2	33.2233	504.2	6.18009
563.5	-0.0423138				653.5	0.009338				440.4	0.01228	498.4	65.6993		375.4	67.9718	500.4	4.49399		425.4	33.1904	504.4	6.12245
564	-0.0369607				654	0.001293				440.6	0.021578	498.6	65.1976		375.6	65.7302	500.6	4.40431		425.6	33.158	504.6	6.07483
564.5	-0.0354337				654.5	0.000649				440.8	0.015004	498.8	64.8364		375.8	63.4767	500.8	4.30706		425.8	33.1265	504.8	6.03183
565	-0.042284				655	0.009669				441	0.012358	499	64.3982		376	61.2096	501	4.23296		426	33.0938	505	5.98608
565.5	-0.0459169				655.5	0.013618				441.2	0.01679	499.2	63.7688		376.2	58.956	501.2	4.19758		426.2	33.0595	505.2	5.93421
566	-0.0257956				656	0.01412				441.4	0.011405	499.4	63.2255		376.4	56.7442	501.4	4.19544		426.4	33.025	505.4	5.88354
566.5	-0.0296174				656.5	-0.0055				441.6	0.013873	499.6	62.8148		376.6	54.5641	501.6	4.20301		426.6	32.9904	505.6	5.82976
567	-0.0384505				657	-0.01671				441.8	0.023895	499.8	62.5235		376.8	52.3992	501.8	4.19131		426.8	32.9553	505.8	5.78079
567.5	-0.0519885				657.5	0.003505				442	0.029049	500	61.9484		377	50.2822	502	4.13673		427	32.9202	506	5.73097
568	-0.049463				658	0.006137				442.2	0.032289	500.2	61.2464		377.2	48.2099	502.2	4.03376		427.2	32.8855	506.2	5.68349
568.5	-0.0613502				658.5	0.005234				442.4	0.02977	500.4	60.7813		377.4	46.2064	502.4	3.90191		427.4	32.8496	506.4	5.6321
569	-0.0505234				659	0.009741				442.6	0.031181	500.6	60.307		377.6	44.2708	502.6	3.77941		427.6	32.8127	506.6	5.58664
569.5	-0.0436517				659.5	-0.00226				442.8	0.02789	500.8	59.8056		377.8	42.4123	502.8	3.69673		427.8	32.7762	506.8	5.54235
570	-0.06929				660	0.001769				443	0.025641	501	59.3704		378	40.6347	503	3.65229		428	32.7397	507	5.50044
570.5	-0.0979447				660.5	0.023333				443.2	0.015493	501.2	59.0999		378.2	38.9321	503.2	3.62153		428.2	32.7028	507.2	5.45741
571	-0.100265				661	0.034545				443.4	0.016027	501.4	58.7175		378.4	37.3176	503.4	3.57903		428.4	32.6662	507.4	5.42069
571.5	-0.0874438				661.5	0.00941				443.6	0.013824	501.6	58.0548		378.6	35.845	503.6	3.51962		428.6	32.6299	507.6	5.3832
572	-0.0876738				662	0.005426				443.8	0.015901	501.8	57.3582		378.8	34.4908	503.8	3.45356		428.8	32.5955	507.8	5.34938
572.5	-0.0827292				662.5	0.010502				444	0.010775	502	56.9014		379	33.2552	504	3.39664		429	32.5629	508	5.31825
573	-0.0755621				663	-0.01758				444.2	0.015371	502.2	56.3974		379.2	32.134	504.2	3.35614		429.2	32.5299	508.2	5.29142
573.5	-0.0699181				663.5	-0.01443				444.4	0.017477	502.4	55.9514		379.4	31.1308	504.4	3.32977		429.4	32.4976	508.4	5.26365
574	-0.0632338				664	-0.02399				444.6	0.022952	502.6	55.5545		379.6	30.2345	504.6	3.31045		429.6	32.4648	508.6	5.23794
574.5	-0.0452748				664.5	-0.03901				444.8	0.032689	502.8	55.4483		379.8	29.4564	504.8	3.29019		429.8	32.4326	508.8	5.21591
575	-0.0373414				665	-0.05578				445	0.026484	503	55.125		380	28.795	505	3.26302		430	32.4006	509	5.19482
575.5	-0.0371677				665.5	-0.03873				445.2	0.027901	503.2	54.7182		380.2	28.2314	505.2	3.22332		430.2	32.3683	509.2	5.17286
576	-0.0127429				666	-0.04005				445.4	0.030313	503.4	54.5615		380.4	27.7442	505.4	3.16839		430.4	32.3364	509.4	5.15446
576.5	0.00790509				666.5	-0.05393				445.6	0.027073	503.6	54.1398		380.6	27.3425	505.6	3.1021		430.6	32.3024	509.6	5.12953
577	0.0243297				667	-0.032				445.8	0.014309	503.8	53.5322		380.8	27.0291	505.8	3.03281		430.8	32.268	509.8	5.10738
577.5	0.023642				667.5	-0.01958				446	0.013647	504	52.9592		381	26.7918	506	2.96546		431	32.2338	510	5.08415
578	0.0423369				668	-0.02086				446.2	0.016392	504.2	52.7508		381.2	26.6147	506.2	2.89197		431.2	32.1994	510.2	5.06409
578.5	0.0371756				668.5	-0.00689				446.4	0.012484	504.4	52.7051		381.4	26.5001	506.4	2.80628		431.4	32.1649	510.4	5.04258
579	0.0369816				669	0.018319				446.6	0.015667	504.6	52.4012		381.6	26.4209	506.6	2.71102		431.6	32.1304	510.6	5.01876
579.5	0.0353108				669.5	0.012174				446.8	0.015666	504.8	52.1776		381.8	26.3843	506.8	2.61978		431.8	32.0978	510.8	5.00193
580	0.00771422				670	0.000856				447	0.021924	505	51.9638		382	26.3714	507	2.55004		432	32.0646	511	4.98899
580.5	-0.00315105				670.5	0.017631				447.2	0.01545	505.2	52.0047		382.2	26.3923	507.2	2.51111		432.2	32.0305	511.2	4.97798
581	0.00227115				671	0.037998				447.4	0.018121	505.4	51.6909		382.4	26.4332	507.4	2.49343		432.4	31.9956	511.4	4.96698
581.5	0.0183646				671.5	0.038168				447.6	0.012862	505.6	51.2713		382.6	26.4815	507.6	2.4727		432.6	31.9602	511.6	4.95535
582	0.00659244				672	0.034011				447.8	0.017323	505.8	51.1628		382.8	26.5077	507.8	2.42893		432.8	31.9241	511.8	4.94506
582.5	0.00470389				672.5	0.020139				448	0.011195	506	51.346		383	26.5259	508	2.36255		433	31.8877	512	4.93995
583	0.013701				673	0.007976				448.2	0.027338	506.2	51.0629		383.2	26.5329	508.2	2.29541		433.2	31.85	512.2	4.94151
583.5	0.00999647				673.5	0.000517				448.4	0.038185	506.4	50.8875		383.4	26.5278	508.4	2.25461		433.4	31.8137	512.4	4.9404
584	0.0202241				674	-0.00707				448.6	0.044395	506.6	50.8466		383.6	26.4978	508.6	2.25136		433.6	31.7765	512.6	4.93052
584.5	0.00970234				674.5	0.004996				448.8	0.038624	506.8	50.9206		383.8	26.4516	508.8	2.28076		433.8	31.7408	512.8	4.91639
585	-0.00321337				675	-0.01596				449	0.031399	507	50.6443		384	26.3533	509	2.32833		434	31.705	513	4.89825
585.5	-0.0118997				675.5	-0.02194				449.2	0.0283	507.2	50.3909		384.2	26.2041	509.2	2.38113		434.2	31.6682	513.2	4.88368
586	-0.0232128				676	-0.00355				449.4	0.028329	507.4	50.1172		384.4	26.0144	509.4	2.43594		434.4	31.6313	513.4	4.8744
586.5	-0.0150993				676.5	-0.00051				449.6	0.026999	507.6	50.0635		384.6	25.7953	509.6	2.48524		434.6	31.595	513.6	4.85858
587	-0.0101974				677	0.009419				449.8	0.021263	507.8	49.9447		384.8	25.5225	509.8	2.51211		434.8	31.5582	513.8	4.83969
587.5	-0.00949817				677.5	0.016335				450	0.026752	508	50.0505		385	25.193	510	2.50432		435	31.5224	514	4.81636
588	-0.0409771				678	0.000852				450.2	0.032086	508.2	50.1715		385.2	24.8124	510.2	2.46985		435.2	31.487	514.2	4.79676
588.5	-0.018163				678.5	-0.02168				450.4	0.027074	508.4	50.1473		385.4	24.3676	510.4	2.43869		435.4	31.4513	514.4	4.7862
589	-0.0111248				679	-0.01993				450.6	0.031061	508.6	49.6792		385.6	23.865	510.6	2.43972		435.6	31.4123	514.6	4.77297
589.5	-0.0198324				679.5	-0.03306				450.8	0.034548	508.8	49.4301		385.8	23.3243	510.8	2.47421		435.8	31.3751	514.8	4.75924
590	-0.0075144				680	-0.02448				451	0.034309	509	49.5127		386	22.7355	511	2.51346		436	31.3383	515	4.74044
590.5	-0.0199956				680.5	-0.02434				451.2	0.037466	509.2	49.3902		386.2	22.1125	511.2	2.52601		436.2	31.3029	515.2	4.71887
591	-0.0324532				681	-0.01059				451.4	0.027032	509.4	49.1397		386.4	21.4512	511.4	2.50828		436.4	31.2666	515.4	4.7017
591.5	-0.0282375				681.5	-0.02914				451.6	0.022079	509.6	48.7821		386.6	20.7644	511.6	2.48285		436.6	31.2302	515.6	4.6812
592	-0.00514321				682	-0.00236				451.8	0.019152	509.8	48.9608		386.8	20.0583	511.8	2.47575		436.8	31.1937	515.8	4.65563
592.5	-0.0119464				682.5	0.01585				452	0.028352	510	48.7732		387	19.3448	512	2.48832		437	31.1572	516	4.61884
593	-0.0238004				683	0.027869				452.2	0.040925	510.2	48.3407		387.2	18.6197	512.2	2.49787		437.2	31.1202	516.2	4.58873
593.5	-0.0103114				683.5	0.029376				452.4	0.042521	510.4	48.2567		387.4	17.8833	512.4	2.4838		437.4	31.0854	516.4	4.56159
594	-0.034958				684	0.06054				452.6	0.036915	510.6	48.3175		387.6	17.1456	512.6	2.44984		437.6	31.0499	516.6	4.53762
594.5	-0.0240646				684.5	0.078372				452.8	0.034246	510.8	48.1432		387.8	16.3995	512.8	2.41478		437.8	31.0164	516.8	4.51886
595	-0.0394447				685	0.077887				453	0.015904	511	47.7003		388	15.6442	513	2.39189		438	30.9839	517	4.49158
595.5	-0.0327671				685.5	0.09326				453.2	0.016685	511.2	47.5717		388.2	14.9005	513.2	2.37601		438.2	30.9529	517.2	4.46069
596	-0.0573419				686	0.08948				453.4	0.013603	511.4	47.4659		388.4	14.1626	513.4	2.35479		438.4	30.9214	517.4	4.43269
596.5	-0.0593562				686.5	0.085343				453.6	0.014095	511.6	47.3597		388.6	13.4217	513.6	2.3244		438.6	30.8907	517.6	4.40877
597	-0.060012				687	0.092307				453.8	0.012718	511.8	46.9167		388.8	12.6801	513.8	2.29205		438.8	30.8603	517.8	4.38907
597.5	-0.0714983				687.5	0.088482				454	0.005786	512	46.7661		389	11.9545	514	2.25847		439	30.8299	518	4.36537
598	-0.0529137				688	0.080853				454.2	0.00826	512.2	46.6684		389.2	11.2461	514.2	2.21026		439.2	30.7999	518.2	4.33882
598.5	-0.0484008				688.5	0.050881				454.4	0.001175	512.4	46.4657		389.4	10.5631	514.4	2.13291		439.4	30.7718	518.4	4.31248
599	-0.0249969				689	0.048379				454.6	-0.00226	512.6	46.3561		389.6	9.91229	514.6	2.02493		439.6	30.7429	518.6	4.28555
599.5	-0.0363026				689.5	0.028503				454.8	-0.00624	512.8	46.3889		389.8	9.291	514.8	1.90516		439.8	30.7139	518.8	4.26492
600	-0.00111064				690	0.018914				455	-0.00729	513	46.2667		390	8.68706	515	1.805		440	30.6841	519	4.24924
600.5	0.0233566				690.5	0.016848				455.2	0.000931	513.2	45.9804		390.2	8.12291	515.2	1.74449		440.2	30.6552	519.2	4.23508
601	0.0351376				691	-0.00153				455.4	-0.00966	513.4	45.9717		390.4	7.61516	515.4	1.71984		440.4	30.6269	519.4	4.22576
601.5	0.0460104				691.5	-0.01802				455.6	-0.00152	513.6	46.004		390.6	7.1448	515.6	1.71044		440.6	30.5987	519.6	4.21882
602	0.0265881				692	-0.02655				455.8	-0.00081	513.8	45.9823		390.8	6.73087	515.8	1.69912		440.8	30.5704	519.8	4.21793
602.5	0.0308579				692.5	-0.02619				456	0.003071	514	45.7109		391	6.35785	516	1.68112		441	30.5413	520	4.21333
603	0.030146				693	-0.02245				456.2	0.000509	514.2	45.6786		391.2	6.02084	516.2	1.66165		441.2	30.5103	520.2	4.20864
603.5	0.0245521				693.5	-0.02194				456.4	-0.00282	514.4	45.7528		391.4	5.73528	516.4	1.65285		441.4	30.4787	520.4	4.205
604	-0.0126066				694	-0.02665				456.6	-0.00631	514.6	45.5118		391.6	5.50363	516.6	1.66771		441.6	30.4454	520.6	4.19724
604.5	-0.0372065				694.5	-0.0175				456.8	-0.00515	514.8	45.4809		391.8	5.3283	516.8	1.71305		441.8	30.411	520.8	4.19191
605	-0.0468471				695	-0.00462				457	-0.01273	515	45.3155		392	5.20135	517	1.78237		442	30.3763	521	4.18846
605.5	-0.0579946				695.5	0.032854				457.2	-0.02224	515.2	45.3718		392.2	5.11974	517.2	1.85527		442.2	30.3404	521.2	4.18518
606	-0.050901				696	0.036493				457.4	-0.02536	515.4	45.299		392.4	5.07719	517.4	1.91409		442.4	30.3045	521.4	4.18341
606.5	-0.0464404				696.5	0.029281				457.6	-0.01457	515.6	45.2759		392.6	5.05687	517.6	1.94892		442.6	30.268	521.6	4.1849
607	-0.0726939				697	0.022536				457.8	-0.01552	515.8	45.125		392.8	5.0716	517.8	1.96141		442.8	30.2309	521.8	4.18408
607.5	-0.0785073				697.5	0.023529				458	-0.02147	516	45.1132		393	5.1251	518	1.95974		443	30.1944	522	4.18407
608	-0.0639012				698	0.023077				458.2	-0.0231	516.2	45.0458		393.2	5.20273	518.2	1.9522		443.2	30.1581	522.2	4.18514
608.5	-0.0351313				698.5	0.015067				458.4	-0.00963	516.4	44.9647		393.4	5.30555	518.4	1.94113		443.4	30.1224	522.4	4.19058
609	-0.0353157				699	0.035506				458.6	-0.00822	516.6	44.9917		393.6	5.42355	518.6	1.92673		443.6	30.0865	522.6	4.19215
609.5	-0.0309816				699.5	0.03892				458.8	-0.01143	516.8	44.918		393.8	5.5276	518.8	1.91057		443.8	30.0514	522.8	4.19403
610	-0.0128027				700	0.028586				459	-0.01582	517	44.7489		394	5.61346	519	1.89493		444	30.0172	523	4.1909
610.5	-0.0122326									459.2	-0.01632	517.2	44.5672		394.2	5.69371	519.2	1.88612		444.2	29.9814	523.2	4.17858
611	-0.00377886									459.4	-0.03075	517.4	44.2501		394.4	5.75809	519.4	1.89008		444.4	29.946	523.4	4.16698
611.5	-0.0291187									459.6	-0.02987	517.6	43.9284		394.6	5.80018	519.6	1.90771		444.6	29.9103	523.6	4.16199
612	-0.0225204									459.8	-0.03967	517.8	43.6461		394.8	5.81883	519.8	1.9355		444.8	29.8734	523.8	4.15333
612.5	-0.0305764									460	-0.03142	518	43.5737		395	5.79417	520	1.96262		445	29.8366	524	4.14594
613	-0.0377784									460.2	-0.03126	518.2	43.5355		395.2	5.72266	520.2	1.97911		445.2	29.8007	524.2	4.13722
613.5	-0.0241121									460.4	-0.0314	518.4	43.5159		395.4	5.60458	520.4	1.98552		445.4	29.7667	524.4	4.13007
614	-0.0440469									460.6	-0.03143	518.6	43.2208		395.6	5.44952	520.6	1.99692		445.6	29.7334	524.6	4.12283
614.5	-0.0473864									460.8	-0.03233	518.8	43.3239		395.8	5.25751	520.8	2.02854		445.8	29.6992	524.8	4.11636
615	-0.0484314									461	-0.03704	519	43.1923		396	5.02193	521	2.08346		446	29.6663	525	4.11569
615.5	-0.00564673									461.2	-0.03713	519.2	43.218		396.2	4.76223	521.2	2.14602		446.2	29.6331	525.2	4.109
616	-0.024149									461.4	-0.02845	519.4	43.2562		396.4	4.47561	521.4	2.18773		446.4	29.6005	525.4	4.09831
616.5	-0.0347898									461.6	-0.01571	519.6	42.9846		396.6	4.16702	521.6	2.18365		446.6	29.5684	525.6	4.09025
617	-0.0285708									461.8	-0.01071	519.8	42.9801		396.8	3.86084	521.8	2.12353		446.8	29.5353	525.8	4.07765
617.5	-0.0539176									462	-0.00935	520	42.9945		397	3.55328	522	2.01914		447	29.5012	526	4.06524
618	-0.0581535									462.2	-0.00705	520.2	42.907		397.2	3.23928	522.2	1.89968		447.2	29.4661	526.2	4.05328
618.5	-0.0463719									462.4	0.000979	520.4	42.9077		397.4	2.92533	522.4	1.79602		447.4	29.431	526.4	4.04224
619	-0.0348986									462.6	0.00045	520.6	42.9582		397.6	2.60639	522.6	1.7309		447.6	29.3954	526.6	4.02655
619.5	-0.0544984									462.8	0.00062	520.8	42.8148		397.8	2.2861	522.8	1.70849		447.8	29.3584	526.8	4.01536
620	-0.0422339									463	-0.00414	521	42.9342		398	1.9961	523	1.71312		448	29.3226	527	4.00963
620.5	-0.0427119									463.2	0.000362	521.2	42.9872		398.2	1.74004	523.2	1.72168		448.2	29.2872	527.2	3.99701
621	-0.0496808									463.4	-0.00805	521.4	43.0942		398.4	1.51008	523.4	1.71787		448.4	29.2538	527.4	3.97487
621.5	-0.0420302									463.6	-0.00907	521.6	43.2956		398.6	1.29616	523.6	1.69214		448.6	29.2229	527.6	3.95924
622	-0.0364898									463.8	-0.01057	521.8	43.4671		398.8	1.08388	523.8	1.6429		448.8	29.1917	527.8	3.94216
622.5	-0.0616236									464	0.003653	522	43.6204		399	0.893413	524	1.58327		449	29.1597	528	3.92611
623	-0.0646053									464.2	-0.00272	522.2	43.4235		399.2	0.723244	524.2	1.53611		449.2	29.1271	528.2	3.91145
623.5	-0.073023									464.4	-0.01175	522.4	43.43		399.4	0.591287	524.4	1.52246		449.4	29.0946	528.4	3.89624
624	-0.0815911									464.6	-0.01778	522.6	43.3913		399.6	0.497503	524.6	1.54953		449.6	29.0627	528.6	3.87935
624.5	-0.0810795									464.8	-0.01909	522.8	43.3539		399.8	0.424388	524.8	1.60223		449.8	29.0305	528.8	3.85671
625	-0.0669206									465	-0.02059	523	43.0793		400	0.364491	525	1.65113		450	28.9978	529	3.84097
625.5	-0.0617003									465.2	-0.02345	523.2	42.9428		400.2	0.316657	525.2	1.66316		450.2	28.9637	529.2	3.82574
626	-0.0548314									465.4	-0.02191	523.4	43.0992		400.4	0.27511	525.4	1.63195		450.4	28.9282	529.4	3.808
626.5	-0.0345486									465.6	-0.02237	523.6	42.9338		400.6	0.244999	525.6	1.57815		450.6	28.8921	529.6	3.79144
627	-0.0486523									465.8	-0.02789	523.8	42.8568		400.8	0.224856	525.8	1.53011		450.8	28.8571	529.8	3.77399
627.5	-0.0147007									466	-0.0357	524	42.7724		401	0.21069	526	1.50176		451	28.8228	530	3.75368
628	0.00412058									466.2	-0.04335	524.2	42.595		401.2	0.19785	526.2	1.49344		451.2	28.7889	530.2	3.73323
628.5	0.00860085									466.4	-0.04427	524.4	42.5014		401.4	0.18805	526.4	1.49916		451.4	28.756	530.4	3.71861
629	-0.0160497									466.6	-0.04729	524.6	42.4761		401.6	0.174778	526.6	1.51087		451.6	28.7241	530.6	3.70098
629.5	0.00642742									466.8	-0.04756	524.8	42.0574		401.8	0.164274	526.8	1.52583		451.8	28.6912	530.8	3.68013
630	-0.0159521									467	-0.04186	525	41.9437		402	0.154584	527	1.54109		452	28.6586	531	3.66784
630.5	-0.0165449									467.2	-0.04107	525.2	41.8334		402.2	0.145314	527.2	1.54699		452.2	28.6251	531.2	3.66109
631	0.00272643									467.4	-0.0413	525.4	41.5562		402.4	0.133953	527.4	1.53337		452.4	28.5917	531.4	3.64923
631.5	-0.00882095									467.6	-0.03178	525.6	41.4221		402.6	0.120693	527.6	1.50432		452.6	28.5582	531.6	3.63847
632	-0.0352835									467.8	-0.03194	525.8	41.3137		402.8	0.109677	527.8	1.4838		452.8	28.5247	531.8	3.62793
632.5	-0.0423789									468	-0.02347	526	40.9741		403	0.101437	528	1.48526		453	28.4903	532	3.61673
633	-0.0437316									468.2	-0.02395	526.2	40.3902		403.2	0.092384	528.2	1.49972		453.2	28.4548	532.2	3.60596
633.5	-0.0595396									468.4	-0.01668	526.4	40.4803		403.4	0.086761	528.4	1.50754		453.4	28.4192	532.4	3.59895
634	-0.0616276									468.6	-0.00904	526.6	40.273		403.6	0.079951	528.6	1.50097		453.6	28.3846	532.6	3.59818
634.5	-0.0634853									468.8	0.003131	526.8	40.1283		403.8	0.072729	528.8	1.49471		453.8	28.3502	532.8	3.59317
635	-0.072977									469	0.007859	527	40.0967		404	0.064329	529	1.51275		454	28.3167	533	3.58712
635.5	-0.0544096									469.2	0.010041	527.2	40.1783		404.2	0.058498	529.2	1.57064		454.2	28.2836	533.2	3.58435
636	-0.0694242									469.4	0.012618	527.4	39.9884		404.4	0.052554	529.4	1.65266		454.4	28.252	533.4	3.58339
636.5	-0.0756718									469.6	0.016337	527.6	39.6411		404.6	0.04465	529.6	1.72341		454.6	28.2198	533.6	3.58656
637	-0.0505146									469.8	0.020128	527.8	39.7735		404.8	0.035721	529.8	1.75447		454.8	28.1874	533.8	3.59496
637.5	-0.0431031									470	0.025049	528	40.0181		405	0.027112	530	1.7428		455	28.1545	534	3.60405
638	-0.049519									470.2	0.033376	528.2	39.9354		405.2	0.018099	530.2	1.70368		455.2	28.12	534.2	3.60695
638.5	-0.0457626									470.4	0.031878	528.4	39.981		405.4	0.011459	530.4	1.64795		455.4	28.0846	534.4	3.60522
639	-0.0319049									470.6	0.026307	528.6	40.0974		405.6	0.005225	530.6	1.58018		455.6	28.0495	534.6	3.60367
639.5	-0.026514									470.8	0.02696	528.8	40.3016		405.8	0.002019	530.8	1.51103		455.8	28.0138	534.8	3.59616
640	0.00875703									471	0.02432	529	40.487		406	-0.001	531	1.45519		456	27.9784	535	3.58464
640.5	0.0198881									471.2	0.027675	529.2	40.5614		406.2	-0.00295	531.2	1.41971		456.2	27.941	535.2	3.57323
641	-0.0122119									471.4	0.024988	529.4	40.3436		406.4	-0.00481	531.4	1.39654		456.4	27.9039	535.4	3.56022
641.5	-0.0120878									471.6	0.033636	529.6	40.6342		406.6	-0.00535	531.6	1.37574		456.6	27.8675	535.6	3.54522
642	-0.0248538									471.8	0.028818	529.8	40.7271		406.8	-0.00513	531.8	1.35179		456.8	27.8316	535.8	3.53139
642.5	-0.0346855									472	0.029954	530	40.8084		407	-0.00301	532	1.33465		457	27.7975	536	3.52027
643	-0.0435361									472.2	0.025668	530.2	40.8021		407.2	-0.00089	532.2	1.33598		457.2	27.7637	536.2	3.50521
643.5	-0.0716835									472.4	0.019035	530.4	41.0506		407.4	0.001709	532.4	1.35532		457.4	27.7297	536.4	3.48307
644	-0.0845415									472.6	0.013245	530.6	41.052		407.6	0.003409	532.6	1.37722		457.6	27.6952	536.6	3.46486
644.5	-0.0737536									472.8	0.018338	530.8	41.0679		407.8	0.006066	532.8	1.38876		457.8	27.6615	536.8	3.4457
645	-0.0755272									473	0.010161	531	41.0885		408	0.009141	533	1.40236		458	27.6286	537	3.42666
645.5	-0.0631143									473.2	6.07e-05	531.2	40.9923		408.2	0.013102	533.2	1.44755		458.2	27.5947	537.2	3.40423
646	-0.0352396									473.4	-0.00789	531.4	40.8993		408.4	0.016005	533.4	1.53442		458.4	27.5607	537.4	3.37961
646.5	-0.0287703									473.6	-0.01061	531.6	40.9034		408.6	0.020662	533.6	1.6306		458.6	27.5264	537.6	3.35025
647	-0.00615606									473.8	-0.0036	531.8	41.0153		408.8	0.024231	533.8	1.68485		458.8	27.4911	537.8	3.3206
647.5	0.0104311									474	-0.00906	532	40.6002		409	0.028364	534	1.66482		459	27.4568	538	3.30108
648	0.0210345									474.2	-0.01237	532.2	40.2449		409.2	0.033824	534.2	1.57581		459.2	27.4225	538.2	3.28988
648.5	0.00132859									474.4	-0.01826	532.4	40.1624		409.4	0.041003	534.4	1.45327		459.4	27.388	538.4	3.26815
649	0.00160956									474.6	-0.01148	532.6	39.9158		409.6	0.046918	534.6	1.33567		459.6	27.3528	538.6	3.25019
649.5	0.00766206									474.8	-0.00119	532.8	39.9082		409.8	0.053385	534.8	1.24581		459.8	27.3173	538.8	3.23317
650	0.00170985									475	-0.00564	533	39.7286		410	0.058673	535	1.19135		460	27.2829	539	3.21926
650.5	-0.0340312									475.2	0.005357	533.2	39.5525		410.2	0.062345	535.2	1.17399		460.2	27.2489	539.2	3.21129
651	-0.0481394									475.4	0.006996	533.4	39.3156		410.4	0.064457	535.4	1.19028		460.4	27.2144	539.4	3.20686
651.5	-0.0597644									475.6	0.007299	533.6	39.1095		410.6	0.065848	535.6	1.22589		460.6	27.1802	539.6	3.20407
652	-0.0384913									475.8	-0.00094	533.8	38.9368		410.8	0.065127	535.8	1.25666		460.8	27.1454	539.8	3.20015
652.5	-0.0413772									476	0.008604	534	38.8299		411	0.062737	536	1.2593		461	27.1103	540	3.19658
653	-0.0383313									476.2	0.008103	534.2	38.5984		411.2	0.057472	536.2	1.23592		461.2	27.0746	540.2	3.19253
653.5	-0.0290022									476.4	0.010477	534.4	38.6194		411.4	0.05102	536.4	1.21143		461.4	27.0395	540.4	3.18565
654	-0.0513351									476.6	0.01548	534.6	38.4008		411.6	0.043979	536.6	1.21194		461.6	27.0039	540.6	3.18532
654.5	-0.0294512									476.8	0.015866	534.8	38.2041		411.8	0.03688	536.8	1.24472		461.8	26.9677	540.8	3.18454
655	-0.00975439									477	0.009005	535	38.0202		412	0.030565	537	1.29513		462	26.9316	541	3.18625
655.5	-0.0117272									477.2	0.009064	535.2	37.8037		412.2	0.023874	537.2	1.33751		462.2	26.896	541.2	3.18503
656	-0.0137109									477.4	0.011651	535.4	37.667		412.4	0.01816	537.4	1.35541		462.4	26.8602	541.4	3.18187
656.5	0.00277149									477.6	0.025341	535.6	37.6075		412.6	0.013571	537.6	1.34927		462.6	26.8252	541.6	3.18014
657	0.00202605									477.8	0.024122	535.8	37.4925		412.8	0.009388	537.8	1.32844		462.8	26.7909	541.8	3.17507
657.5	0.010377									478	0.017569	536	37.2088		413	0.007602	538	1.30087		463	26.757	542	3.1661
658	0.0265641									478.2	0.0153	536.2	37.3371		413.2	0.006717	538.2	1.26557		463.2	26.7232	542.2	3.1673
658.5	0.000238628									478.4	0.025227	536.4	37.2748		413.4	0.004673	538.4	1.21861		463.4	26.6899	542.4	3.16473
659	-0.0210355									478.6	0.032076	536.6	37.2472		413.6	0.003073	538.6	1.16614		463.6	26.6559	542.6	3.15859
659.5	-0.0333653									478.8	0.03622	536.8	37.4624		413.8	0.001789	538.8	1.12066		463.8	26.6216	542.8	3.14752
660	-0.00964142									479	0.029201	537	37.2569		414	0.001028	539	1.09223		464	26.5879	543	3.13567
660.5	-0.000991602									479.2	0.036099	537.2	36.9623		414.2	0.000528	539.2	1.08497		464.2	26.5555	543.2	3.12236
661	-0.0143564									479.4	0.031162	537.4	36.6638		414.4	0.000222	539.4	1.09557		464.4	26.5233	543.4	3.10545
661.5	0.0143866									479.6	0.02369	537.6	36.6701		414.6	-0.00083	539.6	1.11036		464.6	26.4906	543.6	3.09096
662	0.0606415									479.8	0.015025	537.8	36.603		414.8	-0.00283	539.8	1.1145		464.8	26.4579	543.8	3.07966
662.5	0.035211									480	0.020391	538	36.3727		415	-0.00305	540	1.09668		465	26.4253	544	3.07326
663	0.0311241									480.2	0.023842	538.2	36.1318		415.2	-0.00131	540.2	1.05332		465.2	26.3922	544.2	3.06997
663.5	0.0484305									480.4	0.017246	538.4	35.9165		415.4	0.00163	540.4	0.996165		465.4	26.3586	544.4	3.06694
664	0.0176882									480.6	0.012514	538.6	35.6454		415.6	0.005776	540.6	0.945391		465.6	26.325	544.6	3.06633
664.5	0.0394019									480.8	0.022116	538.8	35.5163		415.8	0.009986	540.8	0.920105		465.8	26.2908	544.8	3.06395
665	0.0241794									481	0.015061	539	35.4127		416	0.01324	541	0.927835		466	26.2552	545	3.06552
665.5	-0.00652262									481.2	0.009501	539.2	35.1694		416.2	0.016136	541.2	0.956726		466.2	26.2199	545.2	3.06696
666	-0.0343828									481.4	0.011511	539.4	35.2222		416.4	0.019319	541.4	0.985226		466.4	26.1856	545.4	3.0623
666.5	-0.0390656									481.6	0.016192	539.6	34.9776		416.6	0.021788	541.6	0.998704		466.6	26.1507	545.6	3.05703
667	-0.0292783									481.8	0.012823	539.8	34.7084		416.8	0.023376	541.8	0.998105		466.8	26.1163	545.8	3.05296
667.5	-0.0460049									482	0.014476	540	34.6374		417	0.023774	542	0.990542		467	26.082	546	3.05132
668	-0.0558705									482.2	0.011634	540.2	33.4853		417.2	0.022212	542.2	0.980239		467.2	26.0485	546.2	3.05321
668.5	-0.0859189									482.4	0.013227	540.4	33.0477		417.4	0.020323	542.4	0.966764		467.4	26.0162	546.4	3.05613
669	-0.0719269									482.6	0.007084	540.6	32.8668		417.6	0.017949	542.6	0.946935		467.6	25.9844	546.6	3.05979
669.5	-0.0361463									482.8	0.012844	540.8	32.5215		417.8	0.014533	542.8	0.925972		467.8	25.9525	546.8	3.06097
670	-0.0349867									483	0.007321	541	32.4822		418	0.010904	543	0.914889		468	25.9188	547	3.06401
670.5	-0.0127841									483.2	0.008928	541.2	32.3846		418.2	0.007385	543.2	0.922824		468.2	25.884	547.2	3.0678
671	0.00017124									483.4	0.011838	541.4	32.2476		418.4	0.00499	543.4	0.945453		468.4	25.849	547.4	3.07066
671.5	0.030355									483.6	0.019856	541.6	31.8142		418.6	0.003325	543.6	0.961017		468.6	25.8138	547.6	3.06721
672	0.0427964									483.8	0.016833	541.8	31.9512		418.8	0.002113	543.8	0.951121		468.8	25.7794	547.8	3.06065
672.5	0.0382243									484	0.011694	542	31.9256		419	0.001648	544	0.913551		469	25.745	548	3.05308
673	0.0225322									484.2	0.012034	542.2	31.8394		419.2	0.000584	544.2	0.867041		469.2	25.7099	548.2	3.04215
673.5	0.0171729									484.4	-0.00321	542.4	31.7087		419.4	-0.00083	544.4	0.834326		469.4	25.6747	548.4	3.0284
674	0.00722372									484.6	0.002299	542.6	31.6149		419.6	-0.00255	544.6	0.823265		469.6	25.6407	548.6	3.01532
674.5	0.0282209									484.8	0.007444	542.8	31.6636		419.8	-0.00566	544.8	0.826091		469.8	25.6078	548.8	2.9989
675	0.00766352									485	-0.00771	543	31.5597		420	-0.00807	545	0.830075		470	25.5755	549	2.98282
675.5	-0.0295066									485.2	-0.00435	543.2	31.455		420.2	-0.01085	545.2	0.832163		470.2	25.5421	549.2	2.97001
676	-0.0486568									485.4	0.003507	543.4	31.5321		420.4	-0.0144	545.4	0.83605		470.4	25.5087	549.4	2.95558
676.5	-0.0471008									485.6	0.006468	543.6	31.6271		420.6	-0.01732	545.6	0.841146		470.6	25.475	549.6	2.94003
677	-0.0650681									485.8	0.006239	543.8	31.3153		420.8	-0.01992	545.8	0.83685		470.8	25.4423	549.8	2.92648
677.5	-0.0798999									486	-0.0071	544	31.2777		421	-0.0227	546	0.811059		471	25.4093	550	2.9161
678	-0.0816733									486.2	0.003408	544.2	31.1996		421.2	-0.02572	546.2	0.766639		471.2	25.3754	550.2	2.91234
678.5	-0.113522									486.4	0.004817	544.4	31.2681		421.4	-0.02776	546.4	0.721454		471.4	25.3411	550.4	2.90985
679	-0.0855977									486.6	0.01138	544.6	31.2355		421.6	-0.02819	546.6	0.692821		471.6	25.3063	550.6	2.90387
679.5	-0.0120446									486.8	0.007469	544.8	31.3019		421.8	-0.02809	546.8	0.682696		471.8	25.2716	550.8	2.89696
680	0.0135897									487	-0.00219	545	31.122		422	-0.02813	547	0.67539		472	25.2369	551	2.88937
680.5	0.0539589									487.2	-0.00311	545.2	30.7612		422.2	-0.02777	547.2	0.660472		472.2	25.2027	551.2	2.88169
681	0.086772									487.4	-0.00027	545.4	30.5973		422.4	-0.02769	547.4	0.647974		472.4	25.168	551.4	2.87549
681.5	0.105812									487.6	-0.00789	545.6	30.4655		422.6	-0.02822	547.6	0.652545		472.6	25.1331	551.6	2.86966
682	0.0644762									487.8	-0.02606	545.8	30.5959		422.8	-0.02808	547.8	0.675836		472.8	25.0992	551.8	2.86022
682.5	0.0652891									488	-0.01713	546	30.0283		423	-0.02677	548	0.697759		473	25.0666	552	2.84649
683	0.0355145									488.2	-0.00542	546.2	29.7891		423.2	-0.02418	548.2	0.694172		473.2	25.0341	552.2	2.83441
683.5	0.0240592									488.4	-0.00589	546.4	29.6562		423.4	-0.02206	548.4	0.666923		473.4	25.0019	552.4	2.82735
684	0.00400209									488.6	0.001803	546.6	29.4306		423.6	-0.02033	548.6	0.641679		473.6	24.9703	552.6	2.81933
684.5	-0.00870482									488.8	-0.00033	546.8	29.2795		423.8	-0.01769	548.8	0.646184		473.8	24.9386	552.8	2.8158
685	-0.0379412									489	-0.00963	547	29.0993		424	-0.01421	549	0.677889		474	24.9076	553	2.81342
685.5	-0.000179317									489.2	-0.00942	547.2	28.9421		424.2	-0.01195	549.2	0.708602		474.2	24.8765	553.2	2.8074
686	0.0175244									489.4	-0.01507	547.4	28.8146		424.4	-0.00919	549.4	0.710955		474.4	24.8432	553.4	2.80115
686.5	0.0208956									489.6	-0.02479	547.6	28.7743		424.6	-0.0067	549.6	0.682191		474.6	24.8077	553.6	2.79688
687	0.016637									489.8	-0.02689	547.8	28.6803		424.8	-0.00482	549.8	0.642032		474.8	24.7718	553.8	2.79017
687.5	0.0229403									490	-0.02127	548	28.4702		425	-0.00353	550	0.608232		475	24.7362	554	2.77906
688	0.0125009									490.2	-0.01996	548.2	28.3062		425.2	-0.00209	550.2	0.578731		475.2	24.7001	554.2	2.76971
688.5	0.00271912									490.4	-0.03233	548.4	28.0895		425.4	-0.00055	550.4	0.541999		475.4	24.6636	554.4	2.7607
689	-0.00399706									490.6	-0.02877	548.6	27.7088		425.6	-0.0003	550.6	0.498512		475.6	24.6283	554.6	2.74637
689.5	0.00249792									490.8	-0.03246	548.8	27.5481		425.8	-0.00211	550.8	0.469667		475.8	24.5932	554.8	2.73291
690	-0.0199348									491	-0.0384	549	27.2685		426	-0.00458	551	0.474445		476	24.5589	555	2.72129
690.5	-0.0445213									491.2	-0.0403	549.2	27.1428		426.2	-0.00681	551.2	0.511074		476.2	24.5269	555.2	2.71191
691	-0.0621579									491.4	-0.04839	549.4	27.0061		426.4	-0.00958	551.4	0.555291		476.4	24.4956	555.4	2.70318
691.5	-0.0615678									491.6	-0.05493	549.6	26.7567		426.6	-0.01288	551.6	0.585979		476.6	24.4634	555.6	2.69847
692	-0.0489469									491.8	-0.04798	549.8	26.6624		426.8	-0.01572	551.8	0.601704		476.8	24.431	555.8	2.69918
692.5	-0.0377323									492	-0.04626	550	26.5326		427	-0.01861	552	0.610614		477	24.3988	556	2.69838
693	-0.0324335									492.2	-0.04443	550.2	26.5975		427.2	-0.02183	552.2	0.619803		477.2	24.3658	556.2	2.69659
693.5	0.00973839									492.4	-0.05373	550.4	26.272		427.4	-0.02564	552.4	0.624901		477.4	24.3318	556.4	2.69832
694	0.0107967									492.6	-0.05075	550.6	26.0361		427.6	-0.02835	552.6	0.619282		477.6	24.298	556.6	2.69656
694.5	-0.0100985									492.8	-0.05134	550.8	26.09		427.8	-0.03042	552.8	0.61342		477.8	24.2638	556.8	2.69121
695	0.00961434									493	-0.04869	551	25.8977		428	-0.03332	553	0.626112		478	24.2279	557	2.68959
695.5	-0.0126187									493.2	-0.05411	551.2	25.6836		428.2	-0.03567	553.2	0.666545		478.2	24.1931	557.2	2.68291
696	-0.0180631									493.4	-0.05475	551.4	25.496		428.4	-0.03845	553.4	0.721543		478.4	24.1598	557.4	2.67222
696.5	-0.0380008									493.6	-0.05021	551.6	25.3478		428.6	-0.04182	553.6	0.761697		478.6	24.1261	557.6	2.65975
697	-0.0522533									493.8	-0.0429	551.8	25.0317		428.8	-0.04537	553.8	0.76837		478.8	24.0917	557.8	2.64457
697.5	-0.0487819									494	-0.03559	552	24.7445		429	-0.0498	554	0.749906		479	24.0572	558	2.63161
698	-0.0517684									494.2	-0.05167	552.2	24.7019		429.2	-0.05251	554.2	0.729123		479.2	24.0231	558.2	2.62039
698.5	-0.070868									494.4	-0.05563	552.4	24.5072		429.4	-0.05362	554.4	0.722186		479.4	23.9877	558.4	2.61272
699	-0.0511197									494.6	-0.04537	552.6	24.3826		429.6	-0.05348	554.6	0.729125		479.6	23.9529	558.6	2.60725
699.5	-0.0277324									494.8	-0.04228	552.8	24.2491		429.8	-0.05161	554.8	0.736033		479.8	23.9176	558.8	2.5992
700	-0.0732887									495	-0.03368	553	24.1022		430	-0.04883	555	0.732127		480	23.8809	559	2.59447
										495.2	-0.02742	553.2	24.125		430.2	-0.04377	555.2	0.719297		480.2	23.8432	559.2	2.58751
										495.4	-0.02298	553.4	24.1832		430.4	-0.03686	555.4	0.70607		480.4	23.8056	559.4	2.58072
										495.6	-0.01086	553.6	24.0336		430.6	-0.02957	555.6	0.699039		480.6	23.7682	559.6	2.5707
										495.8	0.007256	553.8	23.8996		430.8	-0.02128	555.8	0.697662		480.8	23.731	559.8	2.56437
										496	0.010746	554	23.6484		431	-0.01493	556	0.695919		481	23.6939	560	2.55895
										496.2	0.011038	554.2	23.4109		431.2	-0.0095	556.2	0.685797		481.2	23.6566	560.2	2.55053
										496.4	0.001458	554.4	23.2251		431.4	-0.00522	556.4	0.659618		481.4	23.6181	560.4	2.54178
										496.6	0.000672	554.6	23.0918		431.6	-0.0015	556.6	0.616303		481.6	23.5804	560.6	2.53561
										496.8	0.004551	554.8	22.9106		431.8	0.001918	556.8	0.568174		481.8	23.5447	560.8	2.5308
										497	-0.00489	555	22.918		432	0.004714	557	0.532487		482	23.5095	561	2.53098
										497.2	-0.01617	555.2	22.9746		432.2	0.00699	557.2	0.522422		482.2	23.474	561.2	2.53104
										497.4	-0.02862	555.4	22.6984		432.4	0.009057	557.4	0.538446		482.4	23.4392	561.4	2.52885
										497.6	-0.03049	555.6	22.5642		432.6	0.012652	557.6	0.564038		482.6	23.4048	561.6	2.52955
										497.8	-0.02258	555.8	22.3595		432.8	0.017508	557.8	0.573806		482.8	23.3704	561.8	2.52933
										498	-0.03552	556	22.3458		433	0.02288	558	0.553537		483	23.337	562	2.53473
										498.2	-0.04535	556.2	22.2698		433.2	0.029788	558.2	0.5103		483.2	23.3048	562.2	2.54086
										498.4	-0.04345	556.4	22.1531		433.4	0.036177	558.4	0.463006		483.4	23.2726	562.4	2.5461
										498.6	-0.05695	556.6	22.092		433.6	0.040399	558.6	0.424533		483.6	23.2405	562.6	2.55004
										498.8	-0.06366	556.8	21.898		433.8	0.043345	558.8	0.397346		483.8	23.2081	562.8	2.55032
										499	-0.06145	557	21.7378		434	0.044946	559	0.381667		484	23.1755	563	2.5564
										499.2	-0.06405	557.2	21.8028		434.2	0.045931	559.2	0.381396		484.2	23.143	563.2	2.56174
										499.4	-0.06091	557.4	21.6011		434.4	0.044594	559.4	0.397969		484.4	23.1115	563.4	2.56532
										499.6	-0.06438	557.6	21.3946		434.6	0.040698	559.6	0.426797		484.6	23.0808	563.6	2.56178
										499.8	-0.07802	557.8	21.1738		434.8	0.036754	559.8	0.452117		484.8	23.0492	563.8	2.55433
										500	-0.08827	558	21.0838		435	0.032175	560	0.456583		485	23.0174	564	2.54843
										500.2	-0.08895	558.2	21.0713		435.2	0.028969	560.2	0.440544		485.2	22.9853	564.2	2.54059
										500.4	-0.0883	558.4	21.1201		435.4	0.02596	560.4	0.422982		485.4	22.9529	564.4	2.53636
										500.6	-0.0777	558.6	21.0058		435.6	0.023792	560.6	0.422681		485.6	22.9205	564.6	2.52916
										500.8	-0.06623	558.8	20.8164		435.8	0.022345	560.8	0.440964		485.8	22.8884	564.8	2.51885
										501	-0.06115	559	20.725		436	0.021349	561	0.459693		486	22.8559	565	2.50831
										501.2	-0.05714	559.2	20.623		436.2	0.020703	561.2	0.461192		486.2	22.8232	565.2	2.50141
										501.4	-0.04419	559.4	20.5814		436.4	0.021729	561.4	0.447947		486.4	22.7897	565.4	2.49282
										501.6	-0.02027	559.6	20.5702		436.6	0.02201	561.6	0.439766		486.6	22.7574	565.6	2.47898
										501.8	-0.02113	559.8	20.4043		436.8	0.021495	561.8	0.449132		486.8	22.7253	565.8	2.46098
										502	-0.02215	560	20.304		437	0.020251	562	0.470373		487	22.6936	566	2.44158
										502.2	-0.01119	560.2	20.0865		437.2	0.018506	562.2	0.487308		487.2	22.661	566.2	2.42175
										502.4	-0.00626	560.4	20.0497		437.4	0.016664	562.4	0.488992		487.4	22.6282	566.4	2.40421
										502.6	0.003196	560.6	19.8465		437.6	0.014264	562.6	0.481296		487.6	22.5953	566.6	2.3883
										502.8	0.018887	560.8	19.7842		437.8	0.012744	562.8	0.479068		487.8	22.5622	566.8	2.36921
										503	0.02472	561	19.7871		438	0.012077	563	0.491606		488	22.5291	567	2.35063
										503.2	0.019574	561.2	19.5416		438.2	0.011905	563.2	0.512356		488.2	22.4952	567.2	2.33756
										503.4	0.027711	561.4	19.345		438.4	0.011517	563.4	0.524848		488.4	22.4598	567.4	2.32967
										503.6	0.015282	561.6	19.1858		438.6	0.012166	563.6	0.520784		488.6	22.4256	567.6	2.32477
										503.8	0.020432	561.8	19.0876		438.8	0.012944	563.8	0.505418		488.8	22.3922	567.8	2.31663
										504	0.013676	562	19.0697		439	0.014435	564	0.490655		489	22.3601	568	2.30859
										504.2	0.026334	562.2	18.7841		439.2	0.015549	564.2	0.482736		489.2	22.3283	568.2	2.29725
										504.4	0.035107	562.4	18.4937		439.4	0.016757	564.4	0.479413		489.4	22.2956	568.4	2.287
										504.6	0.032455	562.6	18.3092		439.6	0.018812	564.6	0.476476		489.6	22.2621	568.6	2.28177
										504.8	0.022118	562.8	18.2201		439.8	0.019952	564.8	0.474838		489.8	22.2285	568.8	2.28106
										505	0.024502	563	18.236		440	0.020264	565	0.48285		490	22.1951	569	2.27947
										505.2	0.029026	563.2	17.9633		440.2	0.021541	565.2	0.506799		490.2	22.1623	569.2	2.27933
										505.4	0.008946	563.4	17.7916		440.4	0.022964	565.4	0.540709		490.4	22.1279	569.4	2.28394
										505.6	-0.00029	563.6	17.6245		440.6	0.02321	565.6	0.566565		490.6	22.0926	569.6	2.29315
										505.8	0.013723	563.8	17.4652		440.8	0.02363	565.8	0.570282		490.8	22.0558	569.8	2.30697
										506	0.014139	564	17.2978		441	0.024753	566	0.556015		491	22.0191	570	2.3198
										506.2	0.034567	564.2	17.3127		441.2	0.024849	566.2	0.545258		491.2	21.9822	570.2	2.33133
										506.4	0.026421	564.4	17.1852		441.4	0.025315	566.4	0.559787		491.4	21.9459	570.4	2.3399
										506.6	0.041617	564.6	17		441.6	0.026179	566.6	0.598691		491.6	21.9106	570.6	2.3487
										506.8	0.031045	564.8	16.8216		441.8	0.02746	566.8	0.638855		491.8	21.8749	570.8	2.35534
										507	0.020194	565	16.5611		442	0.028505	567	0.655349		492	21.8376	571	2.35644
										507.2	0.009094	565.2	16.4173		442.2	0.027723	567.2	0.638938		492.2	21.8011	571.2	2.35434
										507.4	0.00479	565.4	16.4143		442.4	0.027133	567.4	0.597338		492.4	21.7646	571.4	2.34873
										507.6	0.005594	565.6	16.4063		442.6	0.02667	567.6	0.5466		492.6	21.7287	571.6	2.34592
										507.8	0.008149	565.8	16.3072		442.8	0.026326	567.8	0.495181		492.8	21.6931	571.8	2.34425
										508	-0.00141	566	16.3354		443	0.027201	568	0.442881		493	21.6575	572	2.34408
										508.2	-0.00416	566.2	16.1621		443.2	0.026765	568.2	0.395867		493.2	21.6226	572.2	2.34547
										508.4	-0.0098	566.4	16.1367		443.4	0.025764	568.4	0.372696		493.4	21.5894	572.4	2.34471
										508.6	-0.01275	566.6	16.1079		443.6	0.022984	568.6	0.390395		493.6	21.5575	572.6	2.34057
										508.8	-0.01811	566.8	16.0022		443.8	0.018837	568.8	0.443402		493.8	21.5261	572.8	2.33498
										509	-0.01808	567	15.8897		444	0.015682	569	0.499675		494	21.4947	573	2.33214
										509.2	-0.02598	567.2	15.8423		444.2	0.012164	569.2	0.523337		494.2	21.4637	573.2	2.32638
										509.4	-0.03319	567.4	15.8224		444.4	0.007085	569.4	0.502239		494.4	21.432	573.4	2.31862
										509.6	-0.02908	567.6	15.7415		444.6	0.001165	569.6	0.453503		494.6	21.4007	573.6	2.3067
										509.8	-0.02565	567.8	15.7199		444.8	-0.00566	569.8	0.407617		494.8	21.3702	573.8	2.29195
										510	-0.02975	568	15.654		445	-0.01253	570	0.386028		495	21.3398	574	2.2757
										510.2	-0.0344	568.2	15.5456		445.2	-0.01869	570.2	0.384027		495.2	21.3096	574.2	2.26177
										510.4	-0.04182	568.4	15.4505		445.4	-0.02294	570.4	0.386957		495.4	21.2793	574.4	2.24855
										510.6	-0.02839	568.6	15.3971		445.6	-0.02609	570.6	0.389961		495.6	21.25	574.6	2.23789
										510.8	-0.04317	568.8	15.2475		445.8	-0.02916	570.8	0.400518		495.8	21.2211	574.8	2.23169
										511	-0.04572	569	15.2749		446	-0.03098	571	0.427099		496	21.1927	575	2.22529
										511.2	-0.04345	569.2	15.2213		446.2	-0.03186	571.2	0.465435		496.2	21.1649	575.2	2.21947
										511.4	-0.02761	569.4	15.0735		446.4	-0.03067	571.4	0.495687		496.4	21.1368	575.4	2.21729
										511.6	-0.0213	569.6	15.0758		446.6	-0.02915	571.6	0.497262		496.6	21.1088	575.6	2.21892
										511.8	-0.03233	569.8	15.1008		446.8	-0.02633	571.8	0.470947		496.8	21.0806	575.8	2.22082
										512	-0.03092	570	15.1122		447	-0.02378	572	0.437662		497	21.0516	576	2.21978
										512.2	-0.01618	570.2	15.0638		447.2	-0.022	572.2	0.422714		497.2	21.0211	576.2	2.21953
										512.4	-0.00306	570.4	15.0138		447.4	-0.02011	572.4	0.437455		497.4	20.9904	576.4	2.21636
										512.6	-0.00395	570.6	15.0189		447.6	-0.01857	572.6	0.473109		497.6	20.9592	576.6	2.21563
										512.8	-0.00829	570.8	14.917		447.8	-0.01551	572.8	0.511265		497.8	20.9273	576.8	2.21465
										513	-0.00748	571	14.8193		448	-0.01235	573	0.53646		498	20.8962	577	2.2126
										513.2	-0.01117	571.2	14.801		448.2	-0.00939	573.2	0.539897		498.2	20.8663	577.2	2.21158
										513.4	-0.00503	571.4	14.6675		448.4	-0.00645	573.4	0.520322		498.4	20.835	577.4	2.21027
[truncated: 758 more rows]

[truncated: 5 more sheets: Figure S3, Figure S4, Figure S6, Figure S7, Figure S8]
